# Supplementary material for: Abiotic stress and genome dynamics: specific genes and transposable elements response to iron excess in rice
Source: Rice (N Y). 2015 Feb 25;8:13. doi: 10.1186/s12284-015-0045-6 (PMC4385019; doi:10.1186/s12284-015-0045-6)
Supplement: Additional file 1: Table S1. — List of 2525 genes differentially expressed in leaves of 18-day-old rice seedlings (Oryza sativa ssp. japonica cv. Nipponbare) after four days of iron excess exposure: 2.457 were up-regulated and 68 were down-regulated: locus ID, fold-change (log2FC) and description of genes. [file 12284_2015_45_MOESM1_ESM.xls]

## Sheet: Feuille1
Additional file 1
Locus-ID	Log2FC	Description
Os02g0274600	-1.01	Tesmin/TSO1-like, CXC domain containing protein.
Os05g0418000	-1.01	GDP dissociation inhibitor protein OsGDI1.
Os07g0574500	-1.01	Ubiquitin domain containing protein.
Os12g0538700	-1.01	Similar to AT.I.24-1 protein (Fragment).
Os02g0636600	-1.01	GRAM domain containing protein.
Os02g0652550	-1.01	Similar to predicted protein.
Os02g0677300	-1.02	Similar to CRT/DRE binding factor 1.
Os05g0506000	-1.02	Similar to MS5-like protein (Fragment).
Os09g0285800	-1.02	Hypothetical protein.
Os03g0615300	-1.03	Protein of unknown function DUF1618 domain containing protein.
Os09g0565300	-1.03	Similar to RING-finger protein.
Os10g0552200	-1.03	Plant lipid transfer protein and hydrophobic protein, helical domain containing protein.
Os07g0240200	-1.04	Similar to Beta-1,3 glucanase precursor (EC 3.2.1.39).
Os11g0246300	-1.04	Conserved hypothetical protein.
Os01g0743500	-1.05	Cytosolic NADP malic enzyme.
Os03g0103100	-1.05	Similar to Physical impedance induced protein.
Os03g0325400	-1.05	Hypothetical gene.
Os05g0128700	-1.05	Similar to PH domain containing protein.
Os08g0518300	-1.05	F-box domain, cyclin-like domain containing protein.
Os12g0615000	-1.05	Tyrosine protein kinase domain containing protein.
Os01g0631200	-1.06	Similar to siroheme uroporphyrinogen methyltransferase1.
Os01g0737550	-1.06	Similar to OSIGBa0101A01.4 protein.
Os02g0730000	-1.06	Similar to Mitochondrial aldehyde dehydrogenase.
Os09g0511200	-1.06	Conserved hypothetical protein.
Os09g0132200	-1.07	Esterase, SGNH hydrolase-type domain containing protein.
Os02g0272200	-1.08	Similar to Flavin-binding monooxygenase-like family protein.
Os04g0542100	-1.09	Similar to HAT family dimerisation domain containing protein.
Os12g0265701	-1.09	Hypothetical conserved gene.
Os03g0187800	-1.1	Protein of unknown function DUF250 domain containing protein.
Os07g0142500	-1.11	Conserved hypothetical protein.
Os09g0506000	-1.11	Similar to Diphosphonucleotide phosphatase 1 precursor.
Os10g0181100	-1.11	Conserved hypothetical protein.
Os05g0273800	-1.12	Similar to Soluble epoxide hydrolase.
Os06g0658500	-1.12	Conserved hypothetical protein.
Os08g0474000	-1.13	Similar to AP2 domain containing protein RAP2.6 (Fragment).
Os02g0795732	-1.14	Glucoamylase, putatuve domain containing protein.
Os05g0390300	-1.14	Conserved hypothetical protein.
Os07g0528200	-1.15	Conserved hypothetical protein.
Os11g0154500	-1.15	No apical meristem (NAM) protein domain containing protein.
Os07g0443500	-1.17	Molecular chaperone, heat shock protein, Hsp40, DnaJ domain containing protein.
Os07g0513200	-1.18	Pentatricopeptide repeat domain containing protein.
Os02g0770800	-1.19	Similar to Nitrate reductase [NAD(P)H] (EC 1.7.1.2).
Os03g0656201	-1.19	Similar to chaperone protein dnaJ-related.
Os11g0157000	-1.19	Putative 5-3 exonuclease domain containing protein.
Os08g0163300	-1.2	Similar to delta DNA polymerase.
Os10g0521900	-1.21	Similar to Membrane protein.
Os05g0567600	-1.22	Similar to SANT/MYB protein.
Os03g0103300	-1.28	Similar to QLTG-3-1 protein.
Os01g0326300	-1.3	Haem peroxidase, plant/fungal/bacterial family protein.
Os10g0497750	-1.31	Hypothetical protein.
Os02g0240300	-1.33	Similar to Class III peroxidase GvPx2b (Fragment).
Os09g0424200	-1.33	Glutamine amidotransferase class-I domain containing protein.
Os11g0655900	-1.33	Thioredoxin fold domain containing protein.
Os11g0134100	-1.34	Similar to LG27/30-like.
Os01g0209200	-1.41	Similar to 14-3-3 protein 7.
Os12g0550800	-1.51	Non-protein coding transcript.
Os02g0702300	-1.52	Conserved hypothetical protein.
Os01g0694000	-1.53	Protein kinase, core domain containing protein.
Os04g0223500	-1.53	Similar to H0515C11.3 protein.
Os09g0314800	-1.6	Similar to Receptor protein kinase PERK1.
Os12g0141000	-1.63	Conserved hypothetical protein.
Os07g0251900	-1.66	Leucine-rich repeat, N-terminal domain containing protein.
Os04g0688200	-1.77	Similar to Peroxidase (EC 1.11.1.7).
Os01g0279400	-1.82	Major facilitator superfamily antiporter.
Os08g0364900	-2.12	Similar to Pirin-like protein.
Os06g0141200	-2.54	Similar to RNA-binding protein EWS.
Os05g0177800	-2.58	Similar to UDP-glycosyltransferase UGT98B4.
Os02g0536400	-2.83	Nucleotide-binding, alpha-beta plait domain containing protein.
Os01g0263600	1.01	U5 snRNP-associated 102 kDa protein (U5-102 kDa protein).
Os01g0280200	1.01	IQ motif, EF-hand binding site domain containing protein.
Os01g0601625	1.01	Leucine rich repeat, N-terminal domain containing protein.
Os01g0623200	1.01	Similar to C4-dicarboxylate transporter/malic acid transport protein.
Os01g0692050	1.01	Conserved hypothetical protein.
Os01g0866500	1.01	Similar to Soluble inorganic pyrophosphatase (EC 3.6.1.1) (Pyrophosphate phospho- hydrolase) (PPase).
Os02g0601700	1.01	Ankyrin repeat containing protein.
Os02g0630100	1.01	ABC-2 type transporter domain containing protein.
Os03g0219700	1.01	DEAD-like helicase, N-terminal domain containing protein.
Os03g0232800	1.01	Similar to Lecithin:cholesterol acyltransferase family protein, expressed.
Os03g0674900	1.01	Hypothetical conserved gene.
Os03g0704000	1.01	Similar to 30S ribosomal protein S13.
Os04g0127750	1.01	Similar to OSIGBa0097I11.2 protein.
Os04g0379800	1.01	Conserved hypothetical protein.
Os04g0459500	1.01	Similar to GADPH (383 AA) (Fragment).
Os04g0609525	1.01	Hypothetical protein.
Os04g0667600	1.01	Heavy metal transport/detoxification protein domain containing protein.
Os05g0144400	1.01	Serine/threonine-specific protein phosphatase and bis(5-nucleosyl)-tetraphosphatase domain containing protein.
Os05g0178600	1.01	Similar to Auxin-responsive protein (Aux/IAA) (Fragment).
Os05g0433900	1.01	Conserved hypothetical protein.
Os05g0438500	1.01	Similar to Soluble inorganic pyrophosphatase (EC 3.6.1.1) (Pyrophosphate phospho- hydrolase) (PPase).
Os05g0465250	1.01	Hypothetical protein.
Os06g0129900	1.01	Similar to Cytochrome P450 CYPD.
Os06g0225400	1.01	Conserved hypothetical protein.
Os06g0652400	1.01	Similar to GDP-4-keto-6-deoxy-D-mannose-3, 5-epimerase-4-reductase (GER1); 21556- 22494.
Os07g0168800	1.01	Zinc finger, AN1-type domain containing protein.
Os07g0534100	1.01	Protein kinase, catalytic domain domain containing protein.
Os08g0254500	1.01	Similar to Preprotein translocase secY subunit, chloroplast precursor (CpSecY).
Os08g0384900	1.01	Zinc finger, RING/FYVE/PHD-type domain containing protein.
Os09g0497400	1.01	Protein of unknown function DUF850, transmembrane eukaryotic family protein.
Os10g0127700	1.01	Protein of unknown function DUF639 family protein.
Os10g0360175	1.01	Hypothetical gene.
Os10g0360800	1.01	Protein kinase, catalytic domain domain containing protein.
Os10g0471300	1.01	Similar to Cyanate lyase (CYN).
Os11g0175500	1.01	Zinc finger, RING/FYVE/PHD-type domain containing protein.
Os11g0216000	1.01	Pyruvate kinase family protein.
Os01g0315700	1.01	Similar to Monoglyceride lipase.
Os01g0382900	1.01	Conserved hypothetical protein.
Os01g0539400	1.01	Hypothetical protein.
Os01g0655300	1.01	Similar to Trithorax 4 (Fragment).
Os01g0721400	1.01	NB-ARC domain containing protein.
Os01g0736100	1.01	UDP-glucuronosyl/UDP-glucosyltransferase family protein.
Os01g0827300	1.01	Similar to Laccase precursor (EC 1.10.3.2).
Os02g0189800	1.01	Similar to Felis catus multi-drug resistance related (Fragment).
Os02g0558200	1.01	Hypothetical protein.
Os02g0832900	1.01	Similar to RNA binding protein.
Os03g0178500	1.01	Alpha/beta hydrolase family protein.
Os03g0313600	1.01	Similar to Genes for GrpE, DnaK and DnaJ, complete and partial cds. (Fragment).
Os03g0339100	1.01	Similar to PRL1 protein.
Os03g0418000	1.01	Similar to Basic endochitinase 2 precursor (EC 3.2.1.14).
Os03g0720033	1.01	Non-protein coding transcript.
Os03g0803700	1.01	Hypothetical conserved gene.
Os03g0805400	1.01	Phosphatidic acid phosphatase type 2/haloperoxidase domain containing protein.
Os03g0811100	1.01	Similar to Magnesium-chelatase subunit chlD, chloroplast precursor (EC 6.6.1.1).
Os03g0835700	1.01	Heat shock protein Hsp20 domain containing protein.
Os03g0844000	1.01	Pentatricopeptide repeat domain containing protein.
Os04g0492400	1.01	Similar to H0425E08.4 protein.
Os04g0560500	1.01	Amine oxidase domain containing protein.
Os04g0573000	1.01	Major facilitator superfamily MFS_1 protein.
Os04g0583600	1.01	Similar to Histone H4.
Os04g0654600	1.01	Protein kinase, core domain containing protein.
Os05g0405900	1.01	Hypothetical conserved gene.
Os05g0517100	1.01	Hypothetical conserved gene.
Os06g0168600	1.01	Similar to Ribonucleotide reductase.
Os06g0655100	1.01	Similar to D-3-phosphoglycerate dehydrogenase.
Os08g0344600	1.01	Similar to Triose phosphate/phosphate translocator, non-green plastid, chloroplast precursor (CTPT).
Os08g0490000	1.01	Helix-loop-helix DNA-binding domain containing protein.
Os09g0299400	1.01	Similar to TPK1.
Os09g0460500	1.01	Lipase, GDXG, active site domain containing protein.
Os09g0571033	1.01	Conserved hypothetical protein.
Os10g0140200	1.01	Glycoside hydrolase, family 38 domain containing protein.
Os10g0351500	1.01	Tyrosine protein kinase domain containing protein.
Os10g0395200	1.01	Conserved hypothetical protein.
Os10g0525800	1.01	Similar to Glutathione S-transferase GSTU31 (Fragment).
Os10g0528900	1.01	Similar to Tau class GST protein 3.
Os11g0153100	1.01	Conserved hypothetical protein.
Os12g0132200	1.01	Similar to CBL-interacting protein kinase 32.
Os12g0541500	1.01	Similar to Elongation factor Ts.
Os01g0133400	1.02	Similar to Hexose transporter (Fragment).
Os01g0249300	1.02	Lg106-like family protein.
Os01g0265800	1.02	RNA-binding region RNP-1 (RNA recognition motif) domain containing protein.
Os01g0338600	1.02	Similar to cysteine sulfinate desulfinase/cysteine desulfurase and related enzymes.
Os01g0558300	1.02	RWD domain containing protein.
Os01g0589000	1.02	Nucleic acid-binding, OB-fold domain containing protein.
Os01g0804900	1.02	Similar to Cytochrome P450.
Os01g0815100	1.02	Hypothetical conserved gene.
Os02g0114300	1.02	Hypothetical protein.
Os02g0128000	1.02	Similar to Cytosolic class I small heat shock protein 6 (Fragment).
Os02g0181300	1.02	Similar to WRKY transcription factor.
Os02g0455400	1.02	Hypothetical conserved gene.
Os02g0643800	1.02	Auxin responsive SAUR protein family protein.
Os02g0770700	1.02	Peptidase C50, separase domain containing protein.
Os03g0802500	1.02	ATPase, AAA-type, core domain containing protein.
Os03g0852800	1.02	Similar to NPC4 (NONSPECIFIC PHOSPHOLIPASE C4); hydrolase, acting on ester bonds / phospholipase C.
Os04g0180500	1.02	Hypothetical protein.
Os04g0185000	1.02	Similar to OSIGBa0140C02.6 protein.
Os04g0418500	1.02	Similar to photoperiod responsive protein.
Os04g0503600	1.02	Similar to OSIGBa0112M24.5 protein.
Os04g0625800	1.02	Similar to RNA Binding Protein 45.
Os04g0658300	1.02	Similar to Ribulose bisphosphate carboxylase/oxygenase activase, chloroplast precursor (RuBisCO activase) (RA).
Os05g0186100	1.02	Similar to Histidine-containing phosphotransfer protein 4.
Os05g0348100	1.02	Similar to CRR23 ((chlororespiratory reduction 23).
Os05g0365700	1.02	Glycoside hydrolase, family 1 protein.
Os05g0366800	1.02	Similar to Beta-glucosidase 22.
Os05g0428600	1.02	Similar to HSP70 precursor.
Os05g0482501	1.02	Hypothetical conserved gene.
Os05g0539400	1.02	Glycoside hydrolase, family 35 protein.
Os06g0147400	1.02	Conserved hypothetical protein.
Os06g0235400	1.02	Hypothetical conserved gene.
Os06g0527201	1.02	Hypothetical gene.
Os07g0172900	1.02	Hypothetical conserved gene.
Os07g0228000	1.02	Hypothetical conserved gene.
Os07g0554600	1.02	F-box domain, Skp2-like domain containing protein.
Os08g0191600	1.02	Similar to Symbiosis-related like protein.
Os08g0207800	1.02	Peptidase aspartic, catalytic domain containing protein.
Os08g0320100	1.02	Nucleotide-binding, alpha-beta plait domain containing protein.
Os08g0375700	1.02	BTB/POZ fold domain containing protein.
Os08g0387400	1.02	Similar to Cellulase (Fragment).
Os08g0404300	1.02	Similar to Chloroplast 50S ribosomal protein L27 (Fragment).
Os08g0492400	1.02	C2 calcium-dependent membrane targeting domain containing protein.
Os08g0534350	1.02	Similar to cation cation antiporter.
Os09g0276600	1.02	Conserved hypothetical protein.
Os09g0322900	1.02	Inositol monophosphatase domain containing protein.
Os09g0449600	1.02	Similar to F-box protein interaction domain containing protein, expressed.
Os10g0124900	1.02	Conserved hypothetical protein.
Os10g0190500	1.02	Protein of unknown function DUF594 family protein.
Os10g0415300	1.02	Similar to Chloroplastic glutathione reductase.
Os10g0546200	1.02	Glycosyl transferase, family 1 domain containing protein.
Os10g0567900	1.02	Similar to F-box protein interaction domain containing protein, expressed.
Os11g0141000	1.02	Similar to PP2A regulatory subunit-like protein.
Os11g0605500	1.02	Acyl-CoA oxidase.
Os11g0610700	1.02	WD40 repeat-like domain containing protein.
Os11g0675200	1.02	Similar to NB-ARC domain containing protein, expressed.
Os12g0116600	1.02	Similar to Transcription factor (Fragment).
Os12g0168000	1.02	Similar to 5-formyltetrahydrofolate cyclo-ligase.
Os12g0225100	1.02	Similar to RNA binding protein.
Os12g0278700	1.02	Similar to Cystinosin homolog.
Os01g0127300	1.03	SufBD family protein.
Os01g0132800	1.03	Peptidyl-tRNA hydrolase family protein.
Os01g0597800	1.03	UDP-glucuronosyl/UDP-glucosyltransferase family protein.
Os01g0641700	1.03	Uncharacterised protein family UPF0121 domain containing protein.
Os01g0650100	1.03	Similar to Esterase.
Os01g0945100	1.03	Similar to amino acid transporter.
Os02g0104700	1.03	Similar to Nitric oxide associated 1.
Os02g0131400	1.03	Beta-D-glucan exohydrolase, isoenzyme ExoII (EC 3.2.1.58).
Os02g0229900	1.03	Hypothetical conserved gene.
Os02g0478900	1.03	Similar to Splicing factor 3B subunit 1.
Os02g0484200	1.03	Transferase family protein.
Os02g0608400	1.03	EF-Hand type domain containing protein.
Os02g0636300	1.03	DEAD-like helicase, N-terminal domain containing protein.
Os02g0767150	1.03	Hypothetical gene.
Os03g0270700	1.03	Hypothetical conserved gene.
Os03g0272400	1.03	Conserved hypothetical protein.
Os03g0286900	1.03	Similar to Low-temperature induced protein lt101.2.
Os03g0300600	1.03	Similar to Chaperone protein dnaJ.
Os03g0386500	1.03	Similar to Trehalose-6-phosphate phosphatase.
Os03g0589300	1.03	Ovarian tumour, otubain domain containing protein.
Os03g0801800	1.03	Nucleotide-binding, alpha-beta plait domain containing protein.
Os03g0818800	1.03	Similar to APETALA2-like protein.
Os03g0845500	1.03	Similar to Acyl-CoA synthetase-like protein.
Os04g0311400	1.03	Similar to OSIGBa0130O15.4 protein.
Os04g0513400	1.03	Similar to Beta-glucosidase.
Os04g0610400	1.03	Similar to AP2 domain containing protein RAP2.6 (Fragment).
Os05g0160000	1.03	Similar to Ferric leghemoglobin reductase.
Os05g0180600	1.03	Similar to Phosphatidylinositol 3-kinase, root isoform (EC 2.7.1.137) (PI3- kinase) (PtdIns-3-kinase) (PI3K) (SPI3K-5).
Os05g0273500	1.03	Conserved hypothetical protein.
Os05g0289400	1.03	Hypothetical conserved gene.
Os05g0349700	1.03	Chl synthase, Chl biosynthesis
Os05g0397650	1.03	Similar to zinc finger (C3HC4-type RING finger) family protein.
Os05g0584750	1.03	Hypothetical protein.
Os05g0595200	1.03	Allergen V5/Tpx-1 related family protein.
Os06g0681200	1.03	Cupredoxin domain containing protein.
Os07g0148200	1.03	Similar to Flavonol 3-O-glucosyltransferase (EC 2.4.1.91) (UDP-glucose flavonoid 3-O-glucosyltransferase).
Os07g0524400	1.03	Similar to harpin-induced protein.
Os07g0592733	1.03	Hypothetical protein.
Os07g0654450	1.03	Hypothetical conserved gene.
Os08g0270900	1.03	Conserved hypothetical protein.
Os08g0295000	1.03	Conserved hypothetical protein.
Os09g0135100	1.03	Hypothetical conserved gene.
Os09g0334800	1.03	Similar to protein kinase.
Os10g0389000	1.03	Centrin.
Os10g0486200	1.03	Similar to Plastidic phosphate translocator-like protein1.
Os10g0495500	1.03	Hypothetical conserved gene.
Os10g0532150	1.03	Similar to Amine oxidase, flavin-containing family protein, expressed.
Os10g0540900	1.03	Inorganic pyrophosphatase domain containing protein.
Os11g0452400	1.03	Conserved hypothetical protein.
Os11g0549900	1.03	Similar to tubulin alpha-6 chain.
Os11g0550300	1.03	Hypothetical protein.
Os11g0575500	1.03	Similar to Glycosyltransferase.
Os12g0112800	1.03	Conserved hypothetical protein.
Os12g0232300	1.03	Similar to ZCN20.
Os12g0421300	1.03	Protein of unknown function DUF679 domain containing protein.
Os12g0578500	1.03	Glycosyl transferase, family 8 protein.
Os12g0600000	1.03	Conserved hypothetical protein.
Os01g0138400	1.04	Serine/threonine protein kinase domain containing protein.
Os01g0155400	1.04	Conserved hypothetical protein.
Os01g0268700	1.04	Protein of unknown function DUF617, plant domain containing protein.
Os01g0393000	1.04	Conserved hypothetical protein.
Os01g0520600	1.04	NB-ARC domain containing protein.
Os01g0571500	1.04	Hypothetical conserved gene.
Os01g0607900	1.04	Serine/threonine protein kinase-related domain containing protein.
Os01g0723400	1.04	Malic oxidoreductase family protein.
Os01g0949700	1.04	Glutathione S-transferase, C-terminal domain containing protein.
Os02g0125533	1.04	Non-protein coding transcript.
Os02g0571100	1.04	Terpenoid synthase domain containing protein.
Os02g0708000	1.04	Conserved hypothetical protein.
Os02g0781700	1.04	Conserved hypothetical protein.
Os03g0205300	1.04	Similar to Helix-loop-helix DNA-binding domain containing protein.
Os03g0233900	1.04	Non-symbiotic hemoglobin 1 (rHb1) (ORYsa GLB1a).
Os03g0310800	1.04	Similar to Hypersensitive reaction associated Ca2+-binding protein.
Os03g0322200	1.04	Similar to serine-rich protein-related.
Os03g0407400	1.04	Similar to Grain length and weight protein.
Os03g0767500	1.04	Thioredoxin domain 2 containing protein.
Os03g0820300	1.04	Similar to ZPT2-14.
Os04g0165700	1.04	Cysteine synthase (EC 2.5.1.47).
Os04g0560700	1.04	Conserved hypothetical protein.
Os04g0613600	1.04	Similar to 40S ribosomal protein S11.
Os04g0618500	1.04	Similar to Gamma-SNAP (Fragment).
Os04g0628400	1.04	Zinc finger, BED-type predicted domain containing protein.
Os04g0631800	1.04	Similar to H0105C05.10 protein.
Os05g0115700	1.04	Similar to UDP-galactose transporter related protein-like.
Os05g0148700	1.04	Similar to OSA15 protein.
Os05g0562300	1.04	Similar to DnaJ-like protein.
Os06g0634300	1.04	Similar to cDNA clone:J023074C15, full insert sequence.
Os06g0638000	1.04	Zinc finger, CCCH-type domain containing protein.
Os07g0249900	1.04	Peptidase M20 family protein.
Os07g0274700	1.04	HvB12D protein (B12Dg1 protein).
Os07g0613000	1.04	RelA/SpoT protein domain containing protein.
Os08g0112700	1.04	Similar to TAGL12 transcription factor.
Os08g0236800	1.04	Conserved hypothetical protein.
Os08g0447900	1.04	Similar to Adenylyl cyclase associated protein.
Os08g0536100	1.04	Conserved hypothetical protein.
Os09g0128600	1.04	Similar to hydrolase/ zinc ion binding protein.
Os09g0323000	1.04	Similar to UDP-galactose 4-epimerase-like protein.
Os09g0452300	1.04	Similar to cDNA, clone: J065054A13, full insert sequence.
Os09g0511600	1.04	Glycoside hydrolase, family 1 protein.
Os09g0562700	1.04	Conserved hypothetical protein.
Os10g0466000	1.04	Hypothetical conserved gene.
Os10g0547900	1.04	Similar to Short-chain dehydrogenase Tic32.
Os11g0549690	1.04	Hypothetical conserved gene.
Os11g0644800	1.04	Similar to Tyrosine/nicotianamine aminotransferases family protein, expressed.
Os12g0144401	1.04	Hypothetical protein.
Os01g0109300	1.05	Similar to predicted protein.
Os01g0154950	1.05	Hypothetical gene.
Os01g0187900	1.05	Similar to Transcription factor MYBS2.
Os01g0217100	1.05	Conserved hypothetical protein.
Os01g0223800	1.05	Hypothetical conserved gene.
Os01g0273200	1.05	Conserved hypothetical protein.
Os01g0593100	1.05	Similar to ZCW7.
Os01g0633900	1.05	Hypothetical conserved gene.
Os01g0654300	1.05	Similar to ARP2/3 complex 34 kDa subunit.
Os01g0656600	1.05	Conserved hypothetical protein.
Os01g0728350	1.05	Similar to Cytochrome P450 monooxygenase CYP72A5.
Os01g0789000	1.05	Hypothetical conserved gene.
Os01g0829800	1.05	Similar to Malate dehydrogenase precursor (EC 1.1.1.37).
Os02g0147700	1.05	Hypothetical conserved gene.
Os02g0205500	1.05	Similar to Fatty acid elongase 1.
Os02g0226801	1.05	Similar to bet v I allergen family protein.
Os02g0448500	1.05	Hypothetical protein.
Os02g0589900	1.05	Hypothetical conserved gene.
Os02g0654500	1.05	Peptidase C12, ubiquitin carboxyl-terminal hydrolase 1 family protein.
Os03g0246800	1.05	Similar to Guanine nucleotide-exchange protein GEP2.
Os03g0340601	1.05	Hypothetical protein.
Os03g0747700	1.05	Similar to photosystem II 11 kDa protein-related.
Os03g0776900	1.05	Similar to mitochondrial import inner membrane translocase subunit TIM14.
Os03g0796800	1.05	Similar to guanylate-binding family protein.
Os03g0861300	1.05	Similar to Aquaporin.
Os04g0596400	1.05	Similar to UPF0195 protein CG30152.
Os05g0125300	1.05	Similar to Receptor protein kinase-like protein.
Os05g0324700	1.05	Conserved hypothetical protein.
Os06g0173800	1.05	SANT domain, DNA binding domain containing protein.
Os06g0207966	1.05	Similar to Homeobox-leucine zipper protein ROC8.
Os06g0225800	1.05	Shikimate kinase domain containing protein.
Os06g0275000	1.05	Zinc finger protein, Heading date
Os06g0318600	1.05	Peptidase S41 domain containing protein.
Os06g0554700	1.05	Similar to kinesin motor protein-related.
Os07g0179400	1.05	Dephospho-CoA kinase domain containing protein.
Os07g0205200	1.05	Similar to TAF5 (TBP-ASSOCIATED FACTOR 5); nucleotide binding / transcription regulator.
Os07g0406600	1.05	DDHD domain containing protein.
Os07g0614600	1.05	Transmembrane receptor, eukaryota domain containing protein.
Os08g0120000	1.05	Succinate dehydrogenase iron-protein subunit (SDHB).
Os08g0342300	1.05	Protein kinase, catalytic domain domain containing protein.
Os08g0523000	1.05	Similar to MAB1.
Os09g0250700	1.05	ABC-1 domain containing protein.
Os09g0470500	1.05	Homeodomain leucine zipper protein.
Os09g0567366	1.05	Similar to Aldo-keto reductase/ oxidoreductase.
Os10g0329300	1.05	Similar to Mevalonate kinase (EC 2.7.1.36) (MK).
Os10g0343500	1.05	Transposase, Ptta/En/Spm, plant domain containing protein.
Os10g0423501	1.05	Conserved hypothetical protein.
Os10g0445900	1.05	Conserved hypothetical protein.
Os10g0516000	1.05	Hypothetical protein.
Os11g0106000	1.05	Conserved hypothetical protein.
Os11g0107600	1.05	Similar to prenylated Rab receptor 2.
Os11g0127700	1.05	Conserved hypothetical protein.
Os11g0160900	1.05	NB-ARC domain containing protein.
Os11g0686100	1.05	Conserved hypothetical protein.
Os12g0104900	1.05	EF-HAND 2 domain containing protein.
Os12g0162900	1.05	Hypothetical conserved gene.
Os12g0207200	1.05	Myb/SANT-like domain domain containing protein.
Os12g0516800	1.05	Hypothetical conserved gene.
Os12g0581700	1.05	Conserved hypothetical protein.
Os01g0168500	1.06	WD40 repeat-like domain containing protein.
Os01g0273000	1.06	Similar to 26 proteasome complex subunit DSS1 (Deleted in split hand/split foot protein 1) (Split hand/foot deleted protein 1).
Os01g0292250	1.06	Non-protein coding transcript.
Os01g0302250	1.06	Conserved hypothetical protein.
Os01g0510200	1.06	Conserved hypothetical protein.
Os01g0602466	1.06	Hypothetical protein.
Os01g0626400	1.06	DNA-binding protein WRKY2-like (WRKY transcription factor 11) (WRKY16).
Os01g0678600	1.06	Ribosomal protein S20 family protein.
Os02g0119600	1.06	Conserved hypothetical protein.
Os02g0255033	1.06	Hypothetical protein.
Os02g0539600	1.06	SANT domain, DNA binding domain containing protein.
Os02g0570600	1.06	Hypothetical protein.
Os02g0702000	1.06	Similar to predicted protein.
Os02g0704500	1.06	Phosphatidic acid phosphatase type 2/haloperoxidase domain containing protein.
Os02g0712512	1.06	Hypothetical protein.
Os02g0817700	1.06	Similar to 3-ketoacyl-CoA thiolase (Fragment).
Os03g0174400	1.06	Hypothetical conserved gene.
Os03g0188200	1.06	Zinc finger, RING/FYVE/PHD-type domain containing protein.
Os03g0201100	1.06	Similar to Cyclophilin-like protein PPIL3b.
Os03g0317000	1.06	Similar to High-glucose-regulated protein 8-like.
Os03g0599500	1.06	Hypothetical protein.
Os03g0638200	1.06	Similar to Transporter-like protein.
Os03g0700500	1.06	Conserved hypothetical protein.
Os03g0815200	1.06	Similar to Methylenetetrahydrofolate reductase (EC 1.5.1.20).
Os04g0319700	1.06	Similar to Glucosyltransferase (Fragment).
Os04g0320100	1.06	Coenzyme F420 hydrogenase/dehydrogenase beta subunit, N-terminal domain containing protein.
Os04g0412100	1.06	Similar to H0717B12.8 protein.
Os04g0599000	1.06	Similar to WAK53a - OsWAK receptor-like protein kinase.
Os04g0628100	1.06	Similar to Polyubiquitin.
Os05g0179100	1.06	DVL family protein.
Os05g0429100	1.06	Hypothetical protein.
Os05g0458300	1.06	Similar to L-ascorbate oxidase.
Os05g0580000	1.06	Similar to ADP-glucose pyrophosphorylase (EC 2.7.7.27) (Fragment).
Os06g0184500	1.06	BTB domain containing protein.
Os06g0185400	1.06	Conserved hypothetical protein.
Os06g0229400	1.06	Conserved hypothetical protein.
Os06g0245800	1.06	Similar to Alanyl-tRNA synthetase.
Os06g0496601	1.06	Hypothetical gene.
Os07g0171300	1.06	Protein kinase, core domain containing protein.
Os07g0248600	1.06	Similar to Protein kinase domain containing protein, expressed.
Os07g0509200	1.06	Similar to Potassium transporter 7 (AtPOT7) (AtHAK7).
Os07g0650100	1.06	Armadillo-like helical domain containing protein.
Os08g0109250	1.06	Hypothetical protein.
Os08g0148600	1.06	Similar to Endoribonuclease Dicer homolog 3a.
Os08g0206500	1.06	Similar to HAP5 subunit of HAP complex.
Os08g0457400	1.06	Similar to Avr9/Cf-9 induced kinase 1.
Os09g0107900	1.06	Hypothetical conserved gene.
Os09g0526700	1.06	Similar to UDP-glucose 4-epimerase (EC 5.1.3.2) (Galactowaldenase) (UDP-galactose 4-epimerase).
Os10g0102900	1.06	Similar to OSIGBa0140C02.4 protein.
Os10g0370750	1.06	Hypothetical protein.
Os11g0205800	1.06	Similar to F-box domain containing protein, expressed.
Os11g0482150	1.06	Non-protein coding transcript.
Os11g0557500	1.06	Protein kinase, core domain containing protein.
Os12g0100500	1.06	Alpha/beta hydrolase family protein.
Os12g0116400	1.06	Similar to WRKY DNA binding domain containing protein, expressed.
Os12g0176800	1.06	Similar to Heterochromatin protein (Fragment).
Os01g0164600	1.07	Protein phosphatase 2C-related domain containing protein.
Os01g0182100	1.07	Protein of unknown function DUF1618 domain containing protein.
Os01g0501000	1.07	Conserved hypothetical protein.
Os01g0610600	1.07	Endonuclease/exonuclease/phosphatase domain containing protein.
Os01g0684900	1.07	Multi antimicrobial extrusion protein MatE family protein.
Os01g0692300	1.07	Protein of unknown function DUF827, plant domain containing protein.
Os01g0739000	1.07	Similar to Mitochondrial processing peptidase.
Os01g0817100	1.07	TRAM, LAG1 and CLN8 homology domain containing protein.
Os01g0960500	1.07	Zinc finger, RING/FYVE/PHD-type domain containing protein.
Os01g0971700	1.07	Streptomyces cyclase/dehydrase family protein.
Os02g0101900	1.07	Conserved hypothetical protein.
Os02g0503500	1.07	Similar to 3-oxoacyl-[acyl-carrier-protein] reductase, chloroplast precursor (EC 1.1.1.100) (3-ketoacyl-acyl carrier protein reductase).
Os02g0568600	1.07	Hypothetical conserved gene.
Os02g0678800	1.07	Similar to Transcription activator.
Os02g0757800	1.07	Hypothetical protein.
Os03g0656000	1.07	Hypothetical conserved gene.
Os03g0773100	1.07	Similar to Myb/SANT domain protein.
Os03g0773700	1.07	Similar to Receptor-like protein kinase 2.
Os04g0201200	1.07	Hypothetical conserved gene.
Os04g0202500	1.07	Similar to H0512B01.12 protein.
Os04g0432500	1.07	Similar to Protein disulfide isomerase.
Os04g0615100	1.07	Similar to Lecithine cholesterol acyltransferase-like protein.
Os04g0668700	1.07	Phosphatidylinositol 3- and 4-kinase, catalytic domain containing protein.
Os05g0366600	1.07	Similar to Hydroxyisourate hydrolase.
Os05g0438600	1.07	Fructose-1,6-bisphosphatase class 1/Sedoheputulose-1,7-bisphosphatase domain containing protein.
Os06g0156400	1.07	Similar to carboxylic ester hydrolase/ hydrolase, acting on ester bonds.
Os06g0286700	1.07	Similar to Piz-t.
Os06g0353400	1.07	Similar to Histone mRNA exonuclease 1.
Os06g0679500	1.07	Similar to Avr9 elicitor response-like protein.
Os06g0711100	1.07	Conserved hypothetical protein.
Os07g0134650	1.07	Hypothetical protein.
Os07g0229700	1.07	Similar to DNA-directed RNA polymerase I subunit 12 (EC 2.7.7.6) (Nuclear RNA polymerase I small specific subunit Rpa12).
Os08g0102900	1.07	VQ domain containing protein.
Os08g0478200	1.07	Similar to ATP synthase D chain, mitochondrial (EC 3.6.3.14).
Os10g0344000	1.07	Similar to transparent testa 12 protein.
Os10g0481000	1.07	Hypothetical conserved gene.
Os10g0518800	1.07	Serine/threonine protein kinase domain containing protein.
Os11g0689800	1.07	Non-protein coding transcript.
Os11g0705200	1.07	Similar to Scarecrow-like 9 (Fragment).
Os12g0596800	1.07	Zinc finger, LIM-type domain containing protein.
Os01g0241000	1.08	Conserved hypothetical protein.
Os01g0246700	1.08	Similar to WRKY transcription factor 1.
Os01g0262700	1.08	Similar to predicted protein.
Os01g0501700	1.08	Similar to TATC (CpTatC).
Os01g0558700	1.08	Conserved hypothetical protein.
Os01g0620301	1.08	Hypothetical protein.
Os02g0618100	1.08	Similar to Glutaredoxin-C4, chloroplastic.
Os03g0293000	1.08	Similar to DnaJ domain containing protein, expressed.
Os03g0331600	1.08	Uncharacterised protein family Ycf54 domain containing protein.
Os03g0333500	1.08	Similar to Serine/threonine-protein kinase AtPK19.
Os03g0390200	1.08	Serine/threonine-protein kinase SAPK1 (EC 2.7.1.37) (Osmotic stress/abscisic acid-activated protein kinase 1).
Os03g0636700	1.08	IQ calmodulin-binding region domain containing protein.
Os03g0651000	1.08	Glu-tRNAGln amidotransferase, C subunit family protein.
Os03g0673700	1.08	Similar to predicted protein.
Os03g0710500	1.08	Similar to Luminal binding protein.
Os03g0802650	1.08	Hypothetical gene.
Os03g0812500	1.08	Non-protein coding transcript.
Os03g0848100	1.08	Similar to Ser/Thr protein phosphatase family protein, expressed.
Os03g0860000	1.08	ASCH domain domain containing protein.
Os04g0118450	1.08	Hypothetical protein.
Os05g0475300	1.08	VHS domain containing protein.
Os06g0103300	1.08	Similar to Homogentisate 1,2-dioxygenase (EC 1.13.11.5) (Homogentisicase) (Homogentisate oxygenase) (Homogentisic acid oxidase).
Os06g0236266	1.08	Conserved hypothetical protein.
Os06g0624900	1.08	Similar to zinc-binding family protein.
Os07g0633200	1.08	Similar to SC35-like splicing factor SCL30a, 30a kD.
Os07g0688800	1.08	Aldehyde dehydrogenase domain containing protein.
Os08g0114225	1.08	Hypothetical protein.
Os08g0398400	1.08	Similar to Hypersensitive-induced response protein.
Os08g0515800	1.08	Mitochodrial transcription termination factor-related family protein.
Os08g0546800	1.08	Similar to Heat stress transcription factor B-2b.
Os09g0106200	1.08	Similar to Ps16 protein.
Os09g0259000	1.08	Conserved hypothetical protein.
Os09g0448500	1.08	Conserved hypothetical protein.
Os09g0531900	1.08	Similar to Glycosyltransferase QUASIMODO1 (EC 2.4.1.-).
Os09g0540300	1.08	Protein of unknown function DUF247, plant domain containing protein.
Os10g0412000	1.08	ATPase, P-type, K/Mg/Cd/Cu/Zn/Na/Ca/Na/H-transporter family protein.
Os10g0537450	1.08	Hypothetical protein.
Os11g0137500	1.08	Transcription factor TFE/TFIIEalpha, HTH domain domain containing protein.
Os11g0208000	1.08	Cyclin-like F-box domain containing protein.
Os11g0648700	1.08	Protein of unknown function DUF3615 domain containing protein.
Os12g0140050	1.08	Similar to EF hand family protein.
Os12g0278401	1.08	Conserved hypothetical protein.
Os01g0141600	1.09	Protein of unknown function DUF647 family protein.
Os01g0178000	1.09	Similar to Transaminase/ transferase, transferring nitrogenous groups.
Os01g0269000	1.09	Similar to Hydroxymethylglutaryl-CoA lyase.
Os01g0356800	1.09	Domain of unknown function DUF3406, chloroplast translocase domain containing protein.
Os01g0605100	1.09	Similar to BCS1 protein-like protein.
Os01g0753200	1.09	Similar to DNA binding protein.
Os01g0758450	1.09	Hypothetical protein.
Os01g0830100	1.09	Pyridine nucleotide-disulphide oxidoreductase, NAD-binding region domain containing protein.
Os01g0962200	1.09	Similar to Membrane protein.
Os01g0974400	1.09	Zinc finger, RING/FYVE/PHD-type domain containing protein.
Os02g0303500	1.09	Eggshell protein family protein.
Os02g0536500	1.09	Similar to H0622F05.5 protein.
Os02g0539900	1.09	WD40 repeat domain containing protein.
Os02g0734300	1.09	Similar to Nudix hydrolase 18 mitochondrial precursor (EC 3.6.1.-) (AtNUDT18).
Os02g0747500	1.09	Similar to HVA22-like protein e (AtHVA22e).
Os03g0122300	1.09	Similar to Oxidoreductase, 2OG-Fe oxygenase family protein, expressed.
Os03g0708600	1.09	DEAD-like helicase, N-terminal domain containing protein.
Os03g0712600	1.09	Similar to F-box domain containing protein, expressed.
Os03g0724800	1.09	Conserved hypothetical protein.
Os03g0770100	1.09	Conserved hypothetical protein.
Os03g0790700	1.09	Aldehyde oxidase-2.
Os04g0369600	1.09	Similar to OSIGBa0107E14.3 protein.
Os04g0550700	1.09	Uncharacterised conserved protein UCP012943 domain containing protein.
Os05g0402700	1.09	Similar to Fructose-bisphosphate aldolase, cytoplasmic isozyme (EC 4.1.2.13).
Os05g0420500	1.09	Conserved hypothetical protein.
Os05g0556000	1.09	Oxoglutarate/iron-dependent oxygenase domain containing protein.
Os06g0226950	1.09	Fatty acid hydroxylase domain containing protein.
Os06g0356800	1.09	Similar to Xylanase inhibitor protein I precursor.
Os06g0660800	1.09	Protein kinase domain containing protein.
Os06g0697500	1.09	ATPase, AAA-type, core domain containing protein.
Os06g0701100	1.09	Eukaryotic initiation factor 4A (eIF4A) (eIF-4A).
Os07g0414700	1.09	Protein of unknown function DUF707 domain containing protein.
Os08g0107500	1.09	Uncharacterised protein family, Shwachman-Bodian-Diamond syndrome related domain containing protein.
Os08g0532400	1.09	Similar to AT.I.24-7 protein.
Os09g0327100	1.09	Similar to GTP-binding protein.
Os09g0468900	1.09	Conserved hypothetical protein.
Os09g0520950	1.09	Hypothetical protein.
Os09g0544900	1.09	MaoC-like dehydratase domain containing protein.
Os10g0410750	1.09	Protein kinase, catalytic domain domain containing protein.
Os10g0493800	1.09	Small nuclear RNA activating complex (SNAPc), subunit SNAP43 domain containing protein.
Os10g0577800	1.09	Poly(ADP-ribose) polymerase, catalytic region domain containing protein.
Os11g0112650	1.09	Hypothetical protein.
Os11g0135900	1.09	Similar to carbohydrate transporter/ sugar porter/ transporter.
Os11g0161166	1.09	Hypothetical gene.
Os11g0574200	1.09	Domain of unknown function DUF3444 domain containing protein.
Os12g0139600	1.09	L-Galactono-1,4-lactone dehydrogenase.
Os12g0267200	1.09	Cyclopropane-fatty-acyl-phospholipid synthase domain containing protein.
Os12g0441700	1.09	Conserved hypothetical protein.
Os12g0514000	1.09	Similar to Sorbitol transporter.
Os12g0641300	1.09	Similar to Zn-dependent hydrolases of the beta-lactamase fold.
Os01g0106700	1.1	Hypothetical conserved gene.
Os01g0114100	1.1	Similar to Protein kinase RLK17.
Os01g0116250	1.1	Hypothetical protein.
Os01g0134850	1.1	Hypothetical protein.
Os01g0798500	1.1	Malate synthase-like family protein.
Os01g0804150	1.1	Conserved hypothetical protein.
Os02g0265800	1.1	Hypothetical conserved gene.
Os02g0499000	1.1	Similar to DNA binding protein.
Os02g0676000	1.1	Membrane bound O-acyl transferase, MBOAT family protein.
Os03g0291200	1.1	Protein of unknown function DUF231, plant domain containing protein.
Os03g0356900	1.1	tRNA isopentenyltransferase family protein.
Os04g0534100	1.1	Similar to OSIGBa0159I10.7 protein.
Os04g0543000	1.1	Similar to Protein kinase.
Os04g0623300	1.1	Similar to H0215F08.3 protein.
Os04g0661700	1.1	Similar to H0112G12.14 protein.
Os04g0665900	1.1	Similar to H1005F08.13 protein.
Os05g0110800	1.1	Similar to predicted protein.
Os05g0152900	1.1	Seven-in-absentia protein, sina domain containing protein.
Os05g0296600	1.1	Non-protein coding transcript.
Os05g0438800	1.1	Similar to Actin 1.
Os06g0468400	1.1	Zinc finger, PHD-type domain containing protein.
Os07g0246001	1.1	Hypothetical conserved gene.
Os07g0568500	1.1	Peptidase aspartic, active site domain containing protein.
Os07g0584000	1.1	Similar to Yippee-like protein CG15309.
Os08g0266300	1.1	Similar to predicted protein.
Os08g0424200	1.1	Similar to Methylcrotonoyl-CoA carboxylase beta chain, mitochondrial precursor (EC 6.4.1.4) (3-Methylcrotonyl-CoA carboxylase 2) (MCCase beta subunit).
Os08g0483100	1.1	Conserved hypothetical protein.
Os08g0564000	1.1	Pi transporter, Pi homeostasis
Os09g0356200	1.1	Malectin-like carbohydrate-binding domain domain containing protein.
Os09g0416800	1.1	Similar to CCR4-NOT transcription complex subunit 7 (CCR4-associated factor 1) (CAF1) (BTG1 binding factor 1).
Os09g0431300	1.1	Similar to MYB transcription factor MYB71 (Fragment).
Os09g0507100	1.1	Similar to Squamosa-promoter binding-like protein 11.
Os09g0554000	1.1	Similar to Mitochondrial phosphate transporter.
Os10g0139700	1.1	Cytochrome P450 family protein.
Os10g0416500	1.1	Similar to Chitinase 1 precursor (EC 3.2.1.14) (Tulip bulb chitinase-1) (TBC-1).
Os10g0437100	1.1	Amino acid/polyamine transporter I family protein.
Os10g0516300	1.1	Similar to ETFQO (electron-transfer flavoprotein:ubiquinone oxidoreductase); catalytic/ electron carrier/ electron-transferring-flavoprotein dehydrogenase.
Os12g0460400	1.1	Hypothetical conserved gene.
Os01g0115750	1.11	Similar to Receptor-like protein kinase.
Os01g0117100	1.11	Similar to Receptor kinase LRK10.
Os01g0350100	1.11	Hypothetical protein.
Os01g0504950	1.11	Hypothetical gene.
Os01g0708900	1.11	Mitochondrial substrate carrier family protein.
Os01g0725600	1.11	Regulator of chromosome condensation, RCC1 domain containing protein.
Os01g0956600	1.11	Nucleotide-binding, alpha-beta plait domain containing protein.
Os02g0630650	1.11	Conserved hypothetical protein.
Os02g0661200	1.11	Conserved hypothetical protein.
Os03g0126600	1.11	Conserved hypothetical protein.
Os03g0168200	1.11	Similar to F16A14.21.
Os03g0726500	1.11	Protein of unknown function DUF81 domain containing protein.
Os03g0726800	1.11	Similar to serine esterase family protein.
Os03g0832600	1.11	Similar to Galactokinase (EC 2.7.1.6) (Galactose kinase).
Os03g0851500	1.11	Similar to SnRK1-interacting protein 1.
Os04g0184250	1.11	Hypothetical protein.
Os04g0202300	1.11	Similar to H0512B01.10 protein.
Os04g0469500	1.11	Similar to OSIGBa0124N08.2 protein.
Os04g0620000	1.11	Similar to Canalicular multispecific organic anion transporter 2 (Multidrug resistance-associated protein 3) (Multi-specific organic anion tranporter-D).
Os05g0131401	1.11	Conserved hypothetical protein.
Os05g0163700	1.11	Similar to Acyl-coenzyme A oxidase 4 peroxisomal (EC 1.3.3.6) (AOX 4) (Short- chain acyl-CoA oxidase) (SAOX) (AtCX4) (G6p) (AtG6).
Os05g0323400	1.11	Hypothetical protein.
Os05g0370700	1.11	Alpha/beta hydrolase family protein.
Os05g0592600	1.11	Translation initiation factor 2 related domain containing protein.
Os06g0146500	1.11	Hypothetical conserved gene.
Os06g0177600	1.11	2OG-Fe(II) oxygenase domain containing protein.
Os06g0182800	1.11	Non-protein coding transcript.
Os06g0293500	1.11	Conserved hypothetical protein.
Os06g0354700	1.11	Alpha/beta hydrolase-fold family protein, Chlorophyll degradation during senescence
Os06g0529900	1.11	Hypothetical conserved gene.
Os07g0217600	1.11	Cytochrome P450 family protein.
Os07g0230600	1.11	Hypothetical conserved gene.
Os09g0400600	1.11	Hypothetical protein.
Os09g0414600	1.11	Similar to ZF-HD homeobox protein (Fragment).
Os09g0478100	1.11	Similar to Cellulose synthase-like protein E1.
Os09g0536100	1.11	Hypothetical conserved gene.
Os09g0563901	1.11	Hypothetical genes.
Os10g0112100	1.11	Protein of unknown function Cys-rich family protein.
Os10g0166600	1.11	Cytochrome P450 family protein.
Os10g0365200	1.11	Thioredoxin fold domain containing protein.
Os10g0502400	1.11	Similar to Glutamyl-tRNA reductase 2 (EC 1.2.1.70) (GluTR) (Fragment).
Os10g0555300	1.11	Zinc finger, C2H2-like domain containing protein.
Os11g0135400	1.11	60S acidic ribosomal protein P0.
Os11g0156401	1.11	Protein of unknown function DUF623, plant domain containing protein.
Os12g0130200	1.11	Similar to D-mannose binding lectin family protein, expressed.
Os12g0137200	1.11	Similar to Saccharopine dehydrogenase family protein, expressed.
Os12g0143800	1.11	Similar to Disrupted meiotic cDNA 1 protein (Fragment).
Os12g0566600	1.11	Similar to thioredoxin-related.
Os01g0138350	1.12	Non-protein coding transcript.
Os01g0184500	1.12	DEAD-like helicase, N-terminal domain containing protein.
Os01g0670100	1.12	Serine/threonine protein kinase-related domain containing protein.
Os01g0679900	1.12	Similar to predicted protein.
Os01g0705300	1.12	Similar to PDE225/PTAC7.
Os01g0747400	1.12	Protein kinase, core domain containing protein.
Os01g0956300	1.12	Hypothetical protein.
Os02g0185350	1.12	Hypothetical protein.
Os02g0194100	1.12	Similar to Citrate synthase (EC 4.1.3.7).
Os02g0197300	1.12	Similar to Monoculm1.
Os02g0294700	1.12	Topoisomerase II-associated protein PAT1 domain containing protein.
Os02g0448400	1.12	Similar to Synaptotagmin C.
Os03g0111700	1.12	Similar to TWN2 (TWIN 2); ATP binding / aminoacyl-tRNA ligase/ nucleotide binding / valine-tRNA ligase.
Os03g0140400	1.12	Conserved hypothetical protein.
Os03g0288000	1.12	Similar to Metallothionein.
Os03g0374400	1.12	SNARE associated Golgi protein domain containing protein.
Os03g0383800	1.12	Nucleotide-binding, alpha-beta plait domain containing protein.
Os03g0432000	1.12	Hypothetical conserved gene.
Os04g0275100	1.12	Serine/threonine protein kinase-related domain containing protein.
Os04g0531900	1.12	Short-chain dehydrogenase/reductase SDR domain containing protein.
Os05g0401200	1.12	Similar to predicted protein.
Os05g0458400	1.12	Similar to AAA-metalloprotease FtsH.
Os05g0519600	1.12	Hypothetical conserved gene.
Os05g0524300	1.12	Similar to Mitochondrial processing peptidase.
Os06g0591200	1.12	Conserved hypothetical protein.
Os06g0681700	1.12	Protein of unknown function DUF6, transmembrane domain containing protein.
Os07g0418700	1.12	Hypothetical protein.
Os07g0475900	1.12	Similar to kinase family protein.
Os07g0568900	1.12	Conserved hypothetical protein.
Os07g0597400	1.12	Conserved hypothetical protein.
Os07g0680150	1.12	Non-protein coding transcript.
Os08g0216600	1.12	Similar to cDNA clone:J013022L16, full insert sequence.
Os08g0216900	1.12	Conserved hypothetical protein.
Os08g0400300	1.12	Conserved hypothetical protein.
Os08g0408500	1.12	Pathogenesis-related transcriptional factor and ERF domain containing protein.
Os08g0484500	1.12	Similar to Phospho-2-dehydro-3-deoxyheptonate aldolase 2.
Os08g0485600	1.12	Methyl-CpG DNA binding domain containing protein.
Os08g0521800	1.12	Protein of unknown function DUF1997 domain containing protein.
Os10g0369000	1.12	Similar to Glutamyl-tRNA synthetase.
Os10g0416350	1.12	Hypothetical protein.
Os10g0477200	1.12	Pentatricopeptide repeat domain containing protein.
Os10g0511400	1.12	Peptidase S28 family protein.
Os11g0127800	1.12	Similar to FHA domain containing protein, expressed.
Os11g0179400	1.12	Similar to Dirigent-like protein.
Os11g0582700	1.12	Cyclin-like F-box domain containing protein.
Os12g0257000	1.12	Similar to Serine carboxypeptidase 1.
Os12g0263800	1.12	Similar to cDNA clone:J013002B21, full insert sequence.
Os01g0103075	1.13	Hypothetical protein.
Os01g0165600	1.13	Similar to H0323C08.17 protein.
Os01g0200000	1.13	Similar to autophagocytosis protein AUT1-like [Oryza sativa (japonica cultivar-group)].
Os01g0355600	1.13	Galactose-binding like domain containing protein.
Os01g0681050	1.13	Hypothetical protein.
Os01g0874800	1.13	Similar to DNA polymerase I.
Os01g0927500	1.13	Serine/threonine protein kinase-related domain containing protein.
Os02g0168100	1.13	Similar to 4-hydroxyphenylpyruvate dioxygenase.
Os02g0194400	1.13	Similar to Receptor-like kinase (Fragment).
Os02g0475500	1.13	NB-ARC domain containing protein.
Os02g0530100	1.13	Copper chaperone homolog CCH.
Os03g0135550	1.13	Hypothetical gene.
Os03g0215000	1.13	Similar to integral membrane family protein.
Os03g0291500	1.13	Similar to Asparagine synthetase.
Os03g0355100	1.13	Protein of unknown function DUF1618 domain containing protein.
Os03g0405100	1.13	Ubiquinone biosynthesis protein COQ9 domain containing protein.
Os03g0602600	1.13	Similar to predicted protein.
Os03g0681400	1.13	Similar to Ubiquitin-conjugating enzyme E2-18 kDa (EC 6.3.2.19) (Ubiquitin- conjugating enzyme 15) (Ubiquitin-protein ligase) (Ubiquitin carrier protein).
Os03g0708100	1.13	Phytanoyl-CoA dioxygenase family protein.
Os03g0717600	1.13	Zinc finger, C2H2-type matrin domain containing protein.
Os03g0769600	1.13	ResB-like family protein.
Os04g0266700	1.13	Hypothetical conserved gene.
Os04g0614500	1.13	Pyridoxal phosphate-dependent transferase, major region, subdomain 1 domain containing protein.
Os05g0310500	1.13	Similar to Cathepsin B-like cysteine protease.
Os05g0311600	1.13	Conserved hypothetical protein.
Os05g0479800	1.13	Similar to NB-ARC domain containing protein, expressed.
Os05g0575101	1.13	Similar to amino acid transport protein.
Os06g0139400	1.13	Conserved hypothetical protein.
Os06g0146250	1.13	Similar to WRKY transcription factor 73.
Os06g0320100	1.13	Protein of unknown function DUF773 family protein.
Os06g0361500	1.13	Similar to cDNA clone:J013000C15, full insert sequence.
Os07g0283125	1.13	Similar to lectin-like receptor kinase 7.
Os07g0499300	1.13	Conserved hypothetical protein.
Os09g0467200	1.13	Similar to Glutathione S-transferase GST 23 (EC 2.5.1.18) (Fragment).
Os09g0482680	1.13	Similar to Ribonuclease Z, chloroplast precursor (EC 3.1.26.11) (RNase Z) (tRNase Z) (tRNA 3 endonuclease) (Zinc phosphodiesterase CPZ).
Os09g0491676	1.13	Conserved hypothetical protein.
Os10g0162600	1.13	Lateral organ boundaries, LOB domain containing protein.
Os10g0445600	1.13	Conserved hypothetical protein.
Os10g0538600	1.13	Hypothetical protein.
Os11g0238400	1.13	Protein of unknown function DUF3475 domain containing protein.
Os11g0476333	1.13	Hypothetical gene.
Os12g0133300	1.13	Similar to Carbohydrate transporter/ sugar porter/ transporter.
Os12g0141900	1.13	Similar to Membrane-anchored ubiquitin-fold protein 3.
Os12g0277400	1.13	Armadillo-like helical domain containing protein.
Os12g0555200	1.13	Similar to Probenazole-inducible protein PBZ1.
Os12g0640550	1.13	Hypothetical protein.
Os01g0225000	1.14	Mitochondrial carrier protein domain containing protein.
Os01g0266800	1.14	Cystinosin/ERS1p repeat containing protein.
Os01g0633100	1.14	Similar to ADP-glucose pyrophosphorylase subunit SH2.
Os01g0690800	1.14	Protein kinase, core domain containing protein.
Os01g0711700	1.14	Non-protein coding transcript.
Os01g0721200	1.14	Similar to cDNA clone:J013002N02, full insert sequence.
Os01g0948300	1.14	Cellular retinaldehyde-binding/triple function, C-terminal domain containing protein.
Os02g0155900	1.14	Leucine-rich repeat domain containing protein.
Os02g0157000	1.14	Leucine-rich repeat domain containing protein.
Os02g0169900	1.14	Inositol monophosphatase family protein.
Os02g0772600	1.14	Hypothetical conserved gene.
Os02g0778500	1.14	Chalcone isomerase domain containing protein.
Os02g0813083	1.14	Conserved hypothetical protein.
Os03g0153900	1.14	Aromatic-ring hydroxylase family protein.
Os03g0333100	1.14	Protein of unknown function DUF663 domain containing protein.
Os03g0425000	1.14	RAP domain domain containing protein.
Os03g0636600	1.14	Hypothetical conserved gene.
Os03g0654700	1.14	Protein of unknown function DUF1637 family protein.
Os03g0736400	1.14	Protein of unknown function methylase putative domain containing protein.
Os03g0799700	1.14	GTP1/OBG subdomain containing protein.
Os03g0806100	1.14	Hypothetical protein.
Os03g0843300	1.14	Late embryogenesis abundant protein 2 family protein.
Os04g0142400	1.14	Conserved hypothetical protein.
Os04g0182200	1.14	2OG-Fe(II) oxygenase domain containing protein.
Os04g0209200	1.14	Similar to MRP-like ABC transporter.
Os04g0436100	1.14	Thioesterase superfamily domain containing protein.
Os04g0518400	1.14	Similar to Phenylalanine ammonia-lyase (Fragment).
Os05g0147500	1.14	Serine endopeptidase DegP2 domain containing protein.
Os05g0191500	1.14	Similar to Stem 28 kDa glycoprotein.
Os05g0199800	1.14	Similar to BHLH transcription activator Ivory seed.
Os05g0248301	1.14	Hypothetical gene.
Os06g0148100	1.14	Conserved hypothetical protein.
Os06g0255100	1.14	2OG-Fe(II) oxygenase domain containing protein.
Os06g0318650	1.14	Hypothetical protein.
Os06g0671700	1.14	Similar to toprim domain-containing protein.
Os07g0108300	1.14	Similar to Alanine aminotransferase.
Os07g0187900	1.14	Similar to nitrate and chloride transporter.
Os07g0190000	1.14	Similar to 1-deoxy-D-xylulose 5-phosphate synthase 2 precursor.
Os07g0408700	1.14	Similar to Spermidine synthase 2 (EC 2.5.1.16) (Putrescine aminopropyltransferase 2) (SPDSY 2).
Os07g0439000	1.14	Hypothetical conserved gene.
Os07g0519300	1.14	Similar to taxane 10-beta-hydroxylase.
Os08g0111800	1.14	Transferase family protein.
Os08g0177500	1.14	Conserved hypothetical protein.
Os08g0244100	1.14	Syntaxin 6 N-terminal domain containing protein.
Os08g0332800	1.14	Similar to F7O18.23 protein (SWP1) (Struwwelpeter 1 protein).
Os08g0434300	1.14	Similar to Malate dehydrogenase precursor (EC 1.1.1.37).
Os09g0271100	1.14	Conserved hypothetical protein.
Os09g0338400	1.14	Similar to Cysteine desulfurase, mitochondrial precursor (EC 2.8.1.7) (m-Nfs1).
Os09g0440700	1.14	Ctr copper transporter family protein.
Os09g0449500	1.14	Similar to Clathrin assembly protein.
Os09g0491740	1.14	Auxin efflux carrier domain containing protein.
Os09g0534800	1.14	Transcription initiation factor IIB (General transcription factor TFIIB).
Os10g0112850	1.14	Non-protein coding transcript.
Os10g0463800	1.14	Similar to mRNA, clone: RTFL01-15-D07.
Os10g0485800	1.14	Conserved hypothetical protein.
Os11g0460900	1.14	Protein of unknown function DUF1118 domain containing protein.
Os11g0481301	1.14	Hypothetical gene.
Os11g0607000	1.14	Hypothetical protein.
Os12g0121000	1.14	Conserved hypothetical protein.
Os12g0172150	1.14	Hypothetical protein.
Os12g0605800	1.14	Similar to 3-methylcrotonyl CoA carboxylase biotin-containing subunit (Fragment).
Os01g0267900	1.15	Similar to Calmodulin NtCaM3 (Calmodulin NtCaM4) (Calmodulin NtCaM5) (Calmodulin NtCaM6).
Os01g0311700	1.15	Pectinesterase inhibitor domain containing protein.
Os01g0728325	1.15	Hypothetical protein.
Os01g0794400	1.15	Thioredoxin domain 2 containing protein.
Os01g0844700	1.15	Similar to protein binding protein.
Os01g0901650	1.15	Hypothetical gene.
Os02g0110600	1.15	Similar to protein kinase.
Os02g0144800	1.15	Protein of unknown function DUF1677, Oryza sativa family protein.
Os02g0168700	1.15	Peptidyl-prolyl cis-trans isomerase, FKBP-type domain containing protein.
Os03g0321800	1.15	Similar to WRKY transcription factor 55.
Os03g0370500	1.15	Similar to H/ACA ribonucleoprotein complex subunit 4 (EC 5.4.99.-) (Nucleolar protein NAP57 homolog).
Os03g0690700	1.15	Conserved hypothetical protein.
Os03g0789000	1.15	Similar to Calcium-dependent protein kinase.
Os04g0506900	1.15	Similar to OSIGBa0157A06.2 protein.
Os04g0554300	1.15	Similar to OSIGBa0143N19.14 protein.
Os05g0141300	1.15	Transferase family protein.
Os05g0150000	1.15	Proline synthetase co-transcribed bacterial homolog protein.
Os05g0322900	1.15	Similar to WRKY transcription factor 45.
Os05g0584900	1.15	Conserved hypothetical protein.
Os06g0104000	1.15	Protein of unknown function DUF3754 domain containing protein.
Os06g0111300	1.15	Hypothetical conserved gene.
Os06g0181300	1.15	Similar to terminal acidic SANT 1.
Os07g0522500	1.15	Similar to PDR6 ABC transporter.
Os09g0129500	1.15	Conserved hypothetical protein.
Os09g0472150	1.15	Hypothetical protein.
Os09g0477550	1.15	Similar to Mov34/MPN/PAD-1 family protein.
Os10g0408700	1.15	Hypothetical conserved gene.
Os10g0558700	1.15	2OG-Fe(II) oxygenase domain containing protein.
Os11g0106800	1.15	Hypothetical conserved gene.
Os11g0490900	1.15	Similar to WRKY transcription factor 72.
Os11g0637200	1.15	Similar to Sorbitol transporter.
Os12g0106900	1.15	Hemopexin domain containing protein.
Os12g0405300	1.15	Conserved hypothetical protein.
Os12g0412050	1.15	Hypothetical protein.
Os12g0502800	1.15	Similar to Ureide permease 2.
Os01g0165000	1.16	DRE binding protein 2.
Os01g0220100	1.16	Similar to Cellulase.
Os01g0617950	1.16	Non-protein coding transcript.
Os02g0122200	1.16	Similar to predicted protein.
Os02g0516800	1.16	Conserved hypothetical protein.
Os02g0580900	1.16	TGF-beta receptor, type I/II extracellular region family protein.
Os02g0754000	1.16	Similar to TLD family protein.
Os02g0762100	1.16	Similar to Regulator of ribonuclease-like protein 2.
Os02g0811800	1.16	Similar to Cinnamoyl-CoA reductase (EC 1.2.1.44).
Os03g0277300	1.16	Heat shock protein 70.
Os04g0282200	1.16	Protein of unknown function DUF1685 family protein.
Os04g0556400	1.16	Similar to UDP-glycosyltransferase UGT93B9.
Os04g0558700	1.16	Conserved hypothetical protein.
Os05g0127266	1.16	Non-protein coding transcript.
Os05g0198200	1.16	Thioredoxin fold domain containing protein.
Os05g0339200	1.16	Tubby, C-terminal domain containing protein.
Os05g0573600	1.16	Similar to predicted protein.
Os06g0107600	1.16	Hypothetical conserved gene.
Os06g0154900	1.16	Similar to RING-type E3 ubiquitin ligase.
Os06g0158850	1.16	Non-protein coding transcript.
Os06g0571400	1.16	Similar to Elongation factor 1 gamma-like protein (Fragment).
Os06g0574100	1.16	Similar to predicted protein.
Os06g0726400	1.16	Branching enzyme-I precursor (Starch-branching enzyme I) (1,4-alpha- glucan branching enzyme I).
Os06g0729000	1.16	Phytoene synthase 1 (EC 2.5.1.32).
Os07g0170100	1.16	Similar to Branched chain alpha-keto acid dehydrogenase E1 beta subunit.
Os07g0195100	1.16	Similar to Ras-related protein ARA-3.
Os07g0212400	1.16	Transposase, Ptta/En/Spm, plant domain containing protein.
Os07g0517467	1.16	Hypothetical protein.
Os07g0541500	1.16	Similar to KI domain interacting kinase 1.
Os07g0551400	1.16	Rossmann-like alpha/beta/alpha sandwich fold domain containing protein.
Os07g0647800	1.16	Similar to zinc finger (C3HC4-type RING finger) family protein.
Os07g0680000	1.16	Similar to Vacuolar sorting receptor 1 precursor (AtVSR1) (Epidermal growth factor receptor-like protein 1) (AtELP1) (AtELP) (BP80-like protein b) (AtBP80b).
Os08g0557600	1.16	Similar to Monodehydroascorbate reductase (EC 1.6.5.4) (MDAR) (Ascorbate free radical reductase) (AFR reductase).
Os09g0327550	1.16	Similar to predicted protein.
Os09g0374700	1.16	Conserved hypothetical protein.
Os09g0507350	1.16	Hypothetical protein.
Os10g0345100	1.16	Multi antimicrobial extrusion protein MatE family protein.
Os10g0461100	1.16	Similar to PsbP family protein, expressed.
Os10g0501500	1.16	Protein of unknown function DUF607 family protein.
Os10g0512500	1.16	RNA-binding, CRM domain domain containing protein.
Os10g0514901	1.16	Similar to Cytochrome P450 family protein.
Os11g0672300	1.16	Similar to Protein kinase domain containing protein, expressed.
Os12g0143950	1.16	Hypothetical protein.
Os12g0145900	1.16	Similar to Leucine Rich Repeat family protein, expressed.
Os12g0446700	1.16	Protein of unknown function DUF1649 family protein.
Os12g0497300	1.16	Similar to DNA repair protein RAD51 homolog.
Os12g0632000	1.16	Similar to Glycine-rich RNA-binding protein 1 (Fragment).
Os12g0632700	1.16	Malate dehydrogenase, glyoxysomal precursor (EC 1.1.1.37).
Os01g0192500	1.17	Similar to H0525G02.3 protein.
Os01g0383700	1.17	Similar to LEC14B protein.
Os01g0618400	1.17	Similar to RNA helicase (Fragment).
Os01g0708500	1.17	Similar to lysine decarboxylase-like protein.
Os01g0753300	1.17	Similar to Resveratrol O-methyltransferase.
Os01g0764400	1.17	Similar to Chorismate mutase, chloroplast precursor (EC 5.4.99.5) (CM-1).
Os01g0900400	1.17	Lipase, class 3 family protein.
Os02g0153400	1.17	Protein kinase, core domain containing protein.
Os02g0214766	1.17	Hypothetical protein.
Os02g0655700	1.17	Amino acid/polyamine transporter I family protein.
Os04g0389600	1.17	Conserved hypothetical protein.
Os04g0616600	1.17	Serine/threonine protein kinase-related domain containing protein.
Os04g0630900	1.17	Similar to H0105C05.3 protein.
Os05g0397800	1.17	Similar to dnaJ domain containing protein.
Os05g0399200	1.17	Similar to Endo-1,3;1,4-beta-D-glucanase precursor (EC 3.2.1.-).
Os06g0611700	1.17	Similar to Nucleosome assembly protein 1-like protein 3.
Os06g0639500	1.17	Protein kinase, core domain containing protein.
Os07g0165900	1.17	Plastocyanin-like domain containing protein.
Os07g0551600	1.17	Similar to Cellulose synthase-like CslF9.
Os09g0501850	1.17	Similar to FK506-binding protein 2-1 precursor (EC 5.2.1.8) (Peptidyl-prolyl cis- trans isomerase) (PPIase) (Rotamase) (15 kDa FKBP) (FKBP-15-1).
Os09g0519100	1.17	Helix-loop-helix DNA-binding domain containing protein.
Os10g0501700	1.17	Similar to Protein Rf1, mitochondrial.
Os10g0558725	1.17	Hypothetical protein.
Os11g0112800	1.17	Saposin-like domain containing protein.
Os11g0222320	1.17	Ribonuclease H-like domain containing protein.
Os11g0702100	1.17	Similar to Class III chitinase homologue (OsChib3H-h) (Fragment).
Os12g0283300	1.17	Conserved hypothetical protein.
Os01g0144200	1.18	Vacuolar import and degradation protein Vid24 domain containing protein.
Os01g0207900	1.18	Similar to nodulin-like protein.
Os01g0209300	1.18	Non-protein coding transcript.
Os01g0368500	1.18	Protein of unknown function DUF679 domain containing protein.
Os01g0706800	1.18	Similar to agglutinin.
Os01g0847700	1.18	Similar to Aldose reductase.
Os01g0871733	1.18	Hypothetical protein.
Os02g0302200	1.18	Similar to aminotransferase family protein.
Os02g0325300	1.18	Similar to autoinhibited H+ ATPase.
Os02g0722001	1.18	Similar to Tyrosyl-tRNA synthetase.
Os03g0145300	1.18	Glycosyl transferase, family 14 domain containing protein.
Os03g0446200	1.18	Hypothetical conserved gene.
Os03g0607500	1.18	Similar to Seed maturation protein PM23 (Fragment).
Os04g0372100	1.18	Similar to OSIGBa0107E14.7 protein.
Os04g0395800	1.18	Tify domain containing protein.
Os04g0405900	1.18	Similar to OSIGBa0142C11.2 protein.
Os04g0456300	1.18	Similar to H0523F07.7 protein.
Os04g0619000	1.18	Similar to L1332.9 protein.
Os04g0664950	1.18	Hypothetical protein.
Os05g0194500	1.18	Similar to ANAC075.
Os05g0270000	1.18	Ribosomal protein L25 family protein.
Os05g0294600	1.18	Hypothetical conserved gene.
Os05g0427300	1.18	Similar to RNA binding protein (Fragment).
Os05g0430400	1.18	GTP1/OBG domain containing protein.
Os05g0565100	1.18	Cytochrome b561/ferric reductase transmembrane domain containing protein.
Os05g0573300	1.18	Similar to CTP synthase 1 (EC 6.3.4.2) (UTP--ammonia ligase 1) (CTP synthetase 1).
Os06g0142100	1.18	Cyclin-like F-box domain containing protein.
Os08g0404000	1.18	UDP-glucuronosyl/UDP-glucosyltransferase domain containing protein.
Os08g0494100	1.18	Transcription factor, MADS-box domain containing protein.
Os08g0517500	1.18	FMN-binding split barrel domain containing protein.
Os09g0110300	1.18	Putative cyclase family protein.
Os09g0270900	1.18	Similar to EMB1374.
Os09g0425200	1.18	Conserved hypothetical protein.
Os09g0556500	1.18	Cysteinyl-tRNA synthetase, class Ia family protein.
Os10g0205700	1.18	Pollen Ole e 1 allergen/extensin domain containing protein.
Os10g0389200	1.18	Similar to Red chlorophyll catabolite reductase [Oryza sativa (japonica cultivar-group)].
Os10g0430600	1.18	Aminotransferase, class-II, pyridoxal-phosphate binding site domain containing protein.
Os11g0161800	1.18	Conserved hypothetical protein.
Os11g0176300	1.18	GDP-fucose protein O-fucosyltransferase domain containing protein.
Os11g0233400	1.18	Similar to cDNA clone:J033099F01, full insert sequence.
Os12g0112500	1.18	Protein-tyrosine phosphatase, dual specificity domain containing protein.
Os12g0215950	1.18	Similar to Leucine Rich Repeat family protein, expressed.
Os12g0254400	1.18	Hypothetical protein.
Os12g0416900	1.18	Conserved hypothetical protein.
Os01g0143800	1.19	Mitochondrial glycoprotein family protein.
Os01g0763600	1.19	PLC-like phosphodiesterase, TIM beta/alpha-barrel domain domain containing protein.
Os01g0827200	1.19	Phox-like domain containing protein.
Os02g0116900	1.19	Similar to 15.9 kDa subunit of RNA polymerase II.
Os02g0534400	1.19	Cell wall invertase (EC 3.2.1.26).
Os02g0569000	1.19	Cytochrome P450 family protein.
Os02g0723600	1.19	Similar to RNA polymerase Rpb3/Rpb11 dimerisation domain containing protein, expressed.
Os03g0130200	1.19	Conserved hypothetical protein.
Os03g0156700	1.19	Nickel/cobalt transporter, high-affinity domain containing protein.
Os03g0343300	1.19	Small-subunit processome, Utp14 domain containing protein.
Os03g0401100	1.19	Similar to Protein kinase domain containing protein, expressed.
Os03g0415200	1.19	Similar to MAP3K protein kinase-like protein.
Os03g0425100	1.19	Conserved hypothetical protein.
Os03g0835400	1.19	Similar to Uvs101.
Os05g0580800	1.19	Similar to GTP binding protein.
Os06g0146300	1.19	Conserved hypothetical protein.
Os06g0207000	1.19	Fumble domain containing protein.
Os06g0602800	1.19	Similar to Acetylglucosaminyltransferase.
Os06g0698200	1.19	Similar to Homeobox-leucine zipper protein HOX18.
Os07g0126301	1.19	Allergen V5/Tpx-1 related family protein.
Os07g0413800	1.19	Conserved hypothetical protein.
Os07g0500300	1.19	C2 calcium-dependent membrane targeting domain containing protein.
Os07g0571500	1.19	Similar to Transmembrane protein 49.
Os07g0575900	1.19	Protein of unknown function DUF946, plant family protein.
Os07g0607700	1.19	Di-trans-poly-cis-decaprenylcistransferase family protein.
Os07g0625400	1.19	SKP1 component domain containing protein.
Os07g0661100	1.19	Glycosyl transferase, family 4 protein.
Os08g0189400	1.19	Germin-like protein precursor.
Os09g0511700	1.19	Similar to Prunasin hydrolase isoform PH C precursor (EC 3.2.1.118).
Os09g0537000	1.19	Hypothetical protein.
Os09g0552600	1.19	RmlC-like jelly roll fold domain containing protein.
Os09g0570800	1.19	Isopenicillin N synthase family protein.
Os10g0548000	1.19	Similar to Short-chain dehydrogenase Tic32.
Os10g0575200	1.19	Similar to GRV2 (GRAVITROPISM DEFECTIVE 2); binding / heat shock protein binding.
Os11g0117500	1.19	DNA-binding WRKY domain containing protein.
Os11g0438000	1.19	Similar to Short chain alcohol dehydrogenase-like.
Os12g0536300	1.19	Hypothetical conserved gene.
Os01g0115600	1.2	Similar to LRK14.
Os01g0770000	1.2	Uncharacterised protein family UPF0089 domain containing protein.
Os01g0775300	1.2	MATH domain containing protein.
Os01g0778700	1.2	Similar to Transmembrane protein 49.
Os01g0810100	1.2	Ribonuclease III domain containing protein.
Os01g0884300	1.2	No apical meristem (NAM) protein domain containing protein.
Os02g0539200	1.2	Zinc finger, RING/FYVE/PHD-type domain containing protein.
Os03g0106300	1.2	PAIR1 protein (HOMOLOGOUS PAIRING ABERRATION IN RICE MEIOSIS 1 protein).
Os03g0285700	1.2	Similar to L-ascorbate peroxidase.
Os03g0679000	1.2	Vacuolar import and degradation protein Vid24 domain containing protein.
Os03g0685000	1.2	Similar to Ferredoxin.
Os03g0857400	1.2	tRNA-binding arm domain containing protein.
Os04g0126500	1.2	Hypothetical protein.
Os04g0206650	1.2	Hypothetical protein.
Os04g0368800	1.2	Similar to H0607F01.6 protein.
Os04g0677400	1.2	Protein of unknown function DUF639 family protein.
Os05g0170800	1.2	ApaG domain containing protein.
Os06g0228825	1.2	Hypothetical protein.
Os06g0501900	1.2	Cytochrome P450 family protein.
Os06g0602600	1.2	Alba, DNA/RNA-binding protein family protein.
Os06g0683800	1.2	Conserved hypothetical protein.
Os07g0531400	1.2	Similar to Peroxidase 27 precursor (EC 1.11.1.7) (Atperox P27) (PRXR7) (ATP12a).
Os07g0548100	1.2	Hypothetical conserved gene.
Os07g0602800	1.2	Similar to glycerophosphoryl diester phosphodiesterase.
Os08g0556650	1.2	Non-protein coding transcript.
Os09g0442400	1.2	t-snare domain containing protein.
Os09g0554300	1.2	Auxin efflux carrier domain containing protein.
Os10g0577400	1.2	Conserved hypothetical protein.
Os11g0425300	1.2	Conserved hypothetical protein.
Os11g0597601	1.2	Hypothetical conserved gene.
Os12g0291100	1.2	Similar to Ribulose bisphosphate carboxylase small chain.
Os12g0583700	1.2	Zinc finger, C2H2-type domain containing protein.
Os01g0644200	1.21	Similar to Little protein 1.
Os01g0649950	1.21	Similar to H0814G11.9 protein.
Os01g0681400	1.21	Similar to Autophagy protein beclin1.
Os01g0977600	1.21	Armadillo-type fold domain containing protein.
Os02g0216700	1.21	Hypothetical gene.
Os02g0570700	1.21	Cytochrome P450 family protein.
Os02g0730900	1.21	Pentatricopeptide repeat domain containing protein.
Os02g0743700	1.21	Similar to RING-H2 finger protein ATL1Q.
Os02g0748300	1.21	Similar to Kelch motif family protein.
Os03g0231600	1.21	Similar to Branched-chain-amino-acid aminotransferase 3 chloroplast precursor (EC 2.6.1.42) (Atbcat-3).
Os03g0337550	1.21	Hypothetical protein.
Os03g0584300	1.21	Conserved hypothetical protein.
Os03g0616700	1.21	Similar to Importin-beta N-terminal domain containing protein, expressed.
Os05g0196400	1.21	Hypothetical gene.
Os05g0369500	1.21	Exo70 exocyst complex subunit domain containing protein.
Os05g0582500	1.21	Peptidase S10, serine carboxypeptidase domain containing protein.
Os05g0584400	1.21	Conserved hypothetical protein.
Os06g0159600	1.21	Tetratricopeptide-like helical domain containing protein.
Os06g0498800	1.21	Similar to MOTHER of FT and TF1 protein.
Os06g0549950	1.21	Hypothetical protein.
Os06g0685250	1.21	Hypothetical protein.
Os07g0130450	1.21	Hypothetical protein.
Os07g0438300	1.21	Similar to OSIGBa0153E02-OSIGBa0093I20.19 protein.
Os07g0485100	1.21	Similar to Beta-ureidopropionase (EC 3.5.1.6) (Beta-alanine synthase) (N- carbamoyl-beta-alanine amidohydrolase).
Os07g0538000	1.21	Similar to hydrolase, hydrolyzing O-glycosyl compounds.
Os07g0631200	1.21	Zinc finger, RING/FYVE/PHD-type domain containing protein.
Os08g0199200	1.21	Conserved hypothetical protein.
Os08g0344300	1.21	Uncharacterised protein family UPF0041 domain containing protein.
Os08g0538200	1.21	Protein of unknown function DUF247, plant family protein.
Os09g0292350	1.21	Hypothetical protein.
Os09g0509450	1.21	Hypothetical protein.
Os11g0208300	1.21	Hypothetical conserved gene.
Os11g0441550	1.21	Non-protein coding transcript.
Os11g0495950	1.21	FAD-linked oxidase, FAD-binding, subdomain 2 domain containing protein.
Os11g0575200	1.21	Zinc finger, CCHC-type domain containing protein.
Os11g0707000	1.21	Ribulose-bisphosphate carboxylase activase (EC 6.3.4.-) (Fragments).
Os01g0226666	1.22	Hypothetical protein.
Os01g0892600	1.22	Pectinacetylesterase family protein.
Os01g0955700	1.22	Similar to predicted protein.
Os02g0166800	1.22	Protein of unknown function DUF640 domain containing protein.
Os02g0820200	1.22	Zinc finger, RING/FYVE/PHD-type domain containing protein.
Os03g0153100	1.22	Similar to FAD binding domain containing protein, expressed.
Os03g0578500	1.22	Hypothetical conserved gene.
Os03g0663400	1.22	Similar to Thaumatin-like protein.
Os03g0780500	1.22	Similar to inosine-5-monophosphate dehydrogenase 2.
Os04g0212700	1.22	Similar to Histone H2A.
Os04g0354200	1.22	Similar to OSIGBa0092G14.5 protein.
Os04g0601800	1.22	Similar to Plastid protein.
Os04g0679800	1.22	Similar to Zinc finger, RING-type.
Os05g0509500	1.22	Similar to Signal recognition particle 54 kDa protein 2 (SRP54).
Os05g0560300	1.22	Protein kinase, core domain containing protein.
Os06g0295500	1.22	Hypothetical protein.
Os06g0727000	1.22	Zinc finger, C2H2-type domain containing protein.
Os08g0323600	1.22	Ribonuclease E and G domain containing protein.
Os09g0434600	1.22	Similar to glycosyltransferase family protein 2.
Os10g0136800	1.22	Hypothetical gene.
Os10g0549000	1.22	Hypothetical protein.
Os11g0533100	1.22	Similar to CarD-like transcriptional regulator family protein, expressed.
Os11g0606800	1.22	Similar to NB-ARC domain containing protein.
Os01g0176100	1.23	UDP-glucuronosyl/UDP-glucosyltransferase family protein.
Os01g0385400	1.23	Similar to C4-dicarboxylate transporter/malic acid transport protein.
Os01g0548600	1.23	Protein kinase, catalytic domain domain containing protein.
Os01g0644000	1.23	Twin-arginine translocation pathway signal domain containing protein.
Os01g0813700	1.23	Similar to Non-cyanogenic beta-glucosidase.
Os01g0852900	1.23	Pentatricopeptide repeat domain containing protein.
Os02g0102400	1.23	Ribosomal protein S5 family protein.
Os02g0105600	1.23	Similar to OSIGBa0158F13.2 protein.
Os02g0110900	1.23	Hypothetical conserved gene.
Os02g0823100	1.23	Similar to Plasma membrane intrinsic protein (Plasma membrane integral protein ZmPIP1-5).
Os02g0825650	1.23	Hypothetical conserved gene.
Os03g0309000	1.23	Virulence factor, pectin lyase fold family protein.
Os03g0315800	1.23	Similar to 30S ribosomal protein S1, chloroplast precursor (CS1).
Os04g0304200	1.23	Similar to Nonphototropic hypocotyl protein 1 (EC 2.7.1.37) (Phototropin).
Os04g0480050	1.23	Conserved hypothetical protein.
Os05g0387200	1.23	Similar to UDP-sulfoquinovose synthase.
Os05g0458100	1.23	Similar to FK506-binding protein 4 (EC 5.2.1.8) (Peptidyl-prolyl cis-trans isomerase) (PPIase) (Rotamase) (p59 protein) (HSP binding immunophilin).
Os06g0684000	1.23	Similar to FAD-dependent pyridine nucleotide-disulphide oxidoreductase; Calcium-binding EF-hand.
Os07g0556500	1.23	Hypothetical conserved gene.
Os07g0654900	1.23	Similar to BLE2 protein.
Os07g0656200	1.23	Similar to Beta-glucosidase 26.
Os08g0232000	1.23	Similar to Glucose-6-phosphate isomerase.
Os08g0285301	1.23	Conserved hypothetical protein.
Os08g0561700	1.23	Similar to Superoxide dismutase.
Os10g0492400	1.23	Similar to Protein kinase domain containing protein, expressed.
Os11g0504900	1.23	Similar to Sulfotransferase domain containing protein, expressed.
Os11g0556132	1.23	Hypothetical protein.
Os12g0129650	1.23	Similar to cDNA, clone: J065154E06, full insert sequence.
Os12g0149700	1.23	Similar to Protein kinase KIPK.
Os12g0164300	1.23	Cyclin-like F-box domain containing protein.
Os12g0183200	1.23	'Similar to 3''(2''),5''-bisphosphate nucleotidase.'
Os12g0552900	1.23	NB-ARC domain containing protein.
Os01g0115900	1.24	Similar to Receptor-like protein kinase.
Os01g0138800	1.24	Peptidase C26 domain containing protein.
Os01g0265200	1.24	Mitochondrial carrier protein domain containing protein.
Os01g0392100	1.24	Conserved hypothetical protein.
Os01g0572966	1.24	Conserved hypothetical protein.
Os01g0832000	1.24	Phosphatidate cytidylyltransferase family protein.
Os01g0844300	1.24	Similar to Peptidylprolyl isomerase.
Os02g0504850	1.24	Hypothetical protein.
Os02g0549700	1.24	Hypothetical conserved gene.
Os04g0201800	1.24	Similar to H0512B01.7 protein.
Os04g0538400	1.24	Similar to Nodulin 21 (N-21).
Os04g0562650	1.24	Hypothetical gene.
Os06g0184000	1.24	Similar to BHLH transcription factor.
Os06g0263450	1.24	Hypothetical protein.
Os07g0168000	1.24	Similar to Polyribonucleotide phophorylase (Fragment).
Os07g0196300	1.24	Cyclin-like F-box domain containing protein.
Os08g0404900	1.24	Hypothetical conserved gene.
Os08g0560600	1.24	Similar to nucleobase:cation symporter.
Os09g0420000	1.24	Hypothetical conserved gene.
Os09g0475500	1.24	Protein of unknown function DUF246, plant family protein.
Os10g0142100	1.24	Zinc finger, RING/FYVE/PHD-type domain containing protein.
Os11g0228800	1.24	Similar to NBS-LRR-like protein.
Os12g0254825	1.24	Conserved hypothetical protein.
Os01g0104900	1.25	Transferase family protein.
Os02g0194900	1.25	Basic-leucine zipper (bZIP) transcription factor domain containing protein.
Os02g0465400	1.25	Similar to 7-dehydrocholesterol reductase (EC 1.3.1.21) (7-DHC reductase) (Sterol delta-7-reductase) (Dwarf5 protein).
Os02g0707900	1.25	Rossmann-like alpha/beta/alpha sandwich fold domain containing protein.
Os02g0711900	1.25	Similar to groundhog protein 7.
Os02g0740500	1.25	Conserved hypothetical protein.
Os02g0743450	1.25	Hypothetical protein.
Os03g0356400	1.25	Thioredoxin fold domain containing protein.
Os03g0586099	1.25	Peptidase aspartic, catalytic domain containing protein.
Os04g0127600	1.25	Similar to Subtilase.
Os04g0596350	1.25	Non-protein coding transcript.
Os05g0215500	1.25	Hypothetical protein.
Os05g0221400	1.25	Similar to 2o545-prov protein.
Os05g0485000	1.25	Cation/H+ exchanger domain containing protein.
Os06g0526800	1.25	Probable protein phosphatase 2C 56.
Os06g0566300	1.25	Similar to zinc transporter 4.
Os07g0165100	1.25	Similar to predicted protein.
Os08g0181750	1.25	Conserved hypothetical protein.
Os08g0498400	1.25	Similar to Caffeoyl-CoA O-methyltransferase (Fragment).
Os09g0116800	1.25	Similar to DNA binding protein.
Os09g0532200	1.25	Hypothetical conserved gene.
Os10g0127350	1.25	Glycosyl transferase, family 14 domain containing protein.
Os10g0136625	1.25	Hypothetical protein.
Os10g0147400	1.25	Similar to Auxin influx carrier protein.
Os10g0194200	1.25	Similar to Mannitol dehydrogenase.
Os11g0265800	1.25	Conserved hypothetical protein.
Os11g0661600	1.25	Similar to Peroxidase (EC 1.11.1.7).
Os12g0277500	1.25	Similar to RuBisCO subunit binding-protein alpha subunit, chloroplast precursor (60 kDa chaperonin alpha subunit) (CPN-60 alpha) (Fragment).
Os01g0311400	1.26	Zinc finger, RING/FYVE/PHD-type domain containing protein.
Os01g0721800	1.26	Protein kinase-like domain containing protein.
Os01g0773600	1.26	Glycoside hydrolase, family 47 protein.
Os01g0781200	1.26	Similar to Rust resistance protein.
Os01g0842801	1.26	Similar to WRKY transcription factor 56.
Os01g0876400	1.26	Hypothetical conserved gene.
Os01g0952900	1.26	Conserved hypothetical protein.
Os02g0754100	1.26	Similar to S1 self-incompatibility locus-linked pollen G211 protein.
Os03g0243300	1.26	Similar to 26S proteasome non-ATPase regulatory subunit 4 (26S proteasome regulatory subunit S5A) (Multiubiquitin chain binding protein).
Os03g0685300	1.26	Glutamine amidotransferase class-I domain containing protein.
Os03g0712800	1.26	Similar to Glutamine synthetase root isozyme 2 (EC 6.3.1.2) (Glutamate--ammonia ligase).
Os04g0614600	1.26	Similar to Viroid RNA-binding protein (Fragment).
Os05g0163900	1.26	Helix-loop-helix DNA-binding domain containing protein.
Os06g0470075	1.26	Hypothetical protein.
Os06g0484950	1.26	MULE transposase domain domain containing protein.
Os06g0687700	1.26	Similar to T-complex protein 1 eta subunit (TCP-1-eta) (CCT-eta) (HIV-1 Nef interacting protein).
Os07g0153000	1.26	Tify domain containing protein.
Os07g0158300	1.26	Similar to RNA binding protein.
Os07g0484700	1.26	Myb transcription factor domain containing protein.
Os07g0616500	1.26	Similar to (S)-2-hydroxy-acid oxidase, peroxisomal (EC 1.1.3.15) (Glycolate oxidase) (GOX) (Short chain alpha-hydroxy acid oxidase).
Os07g0616850	1.26	Hypothetical protein.
Os08g0338700	1.26	Similar to Chaperone GrpE type 2.
Os10g0181333	1.26	Hypothetical protein.
Os10g0515900	1.26	Cytochrome P450 family protein.
Os10g0536400	1.26	Similar to Oxidoreductase, 2OG-Fe oxygenase family protein, expressed.
Os11g0116900	1.26	Similar to WRKY DNA binding domain containing protein, expressed.
Os11g0134600	1.26	Hypothetical conserved gene.
Os11g0204100	1.26	Conserved hypothetical protein.
Os12g0284000	1.26	Regulator of chromosome condensation, RCC1 domain containing protein.
Os12g0288600	1.26	Conserved hypothetical protein.
Os12g0611700	1.26	Conserved hypothetical protein.
Os12g0639800	1.26	Similar to CDS_VAMP.
Os01g0180850	1.27	Hypothetical protein.
Os01g0559600	1.27	Similar to Asparaginyl endopeptidase.
Os01g0653200	1.27	Glycosyl transferase, group 1 domain containing protein.
Os01g0661500	1.27	Mov34/MPN/PAD-1 family protein.
Os01g0829000	1.27	Thioredoxin-like fold domain containing protein.
Os01g0835700	1.27	CCT domain containing protein.
Os02g0744000	1.27	Similar to NDF6 (NDH DEPENDENT FLOW 6).
Os02g0786400	1.27	Similar to DNA-binding transcription factor blind 1.
Os03g0113750	1.27	Hypothetical protein.
Os03g0126000	1.27	Similar to Phosphorybosyl anthranilate transferase 1.
Os03g0199300	1.27	Conserved hypothetical protein.
Os03g0302000	1.27	Peroxisomal biogenesis factor 11 family protein.
Os03g0332600	1.27	Non-protein coding transcript.
Os03g0853200	1.27	Tetraspanin domain containing protein.
Os04g0545100	1.27	Engulfment and cell motility, ELM domain containing protein.
Os04g0660100	1.27	Similar to H0112G12.1 protein.
Os04g0692000	1.27	Protein of unknown function DUF6, transmembrane domain containing protein.
Os05g0368000	1.27	Non-protein coding transcript.
Os06g0483200	1.27	Similar to Beta-amyrin synthase.
Os07g0499900	1.27	Cyclin-like F-box domain containing protein.
Os08g0189850	1.27	Similar to Oxalate oxidase-like protein or germin-like protein (Germin-like 8) (Germin-like 12).
Os08g0472400	1.27	Conserved hypothetical protein.
Os09g0373750	1.27	Hypothetical gene.
Os11g0160100	1.27	Zinc finger, RING/FYVE/PHD-type domain containing protein.
Os11g0200950	1.27	Similar to F-box domain containing protein, expressed.
Os11g0208700	1.27	Similar to D-mannose binding lectin family protein.
Os11g0220300	1.27	Similar to NB-ARC domain containing protein, expressed.
Os11g0412484	1.27	Hypothetical conserved gene.
Os11g0432800	1.27	Similar to OSIGBa0153E02-OSIGBa0093I20.13 protein.
Os12g0146400	1.27	Conserved hypothetical protein.
Os12g0211400	1.27	A/G-specific adenine glycosylase MutY, bacterial form domain containing protein.
Os12g0477400	1.27	No apical meristem (NAM) protein domain containing protein.
Os12g0613250	1.27	Similar to BTB/POZ; Superoxide dismutase, copper/zinc binding; NPH3.
Os01g0119500	1.28	Protein of unknown function DUF1618 domain containing protein.
Os02g0111800	1.28	Protein kinase, core domain containing protein.
Os02g0116600	1.28	Helix-loop-helix DNA-binding domain containing protein.
Os02g0529800	1.28	Cytochrome P450 family protein.
Os03g0724300	1.28	Tyrosine protein kinase domain containing protein.
Os03g0849300	1.28	Non-protein coding transcript.
Os04g0142100	1.28	Similar to Salt responsive protein 2.
Os05g0529200	1.28	Crotonase, core domain containing protein.
Os06g0150300	1.28	Conserved hypothetical protein.
Os06g0509600	1.28	Glycoside hydrolase, family 28 domain containing protein.
Os08g0224300	1.28	Similar to predicted protein.
Os08g0285350	1.28	Hypothetical conserved gene.
Os09g0129400	1.28	Conserved hypothetical protein.
Os09g0418500	1.28	Similar to CBL-interacting protein kinase 14.
Os10g0332300	1.28	UDP-glucuronosyl/UDP-glucosyltransferase domain containing protein.
Os10g0419100	1.28	Similar to Perakine reductase.
Os10g0514700	1.28	Similar to Cytochrome P450 family protein.
Os11g0471200	1.28	Conserved hypothetical protein.
Os11g0637100	1.28	Similar to Sugar transporter family protein.
Os12g0133050	1.28	Similar to 60S acidic ribosomal protein P0.
Os12g0154900	1.28	Germin-like protein 12-3, Disease resistance
Os01g0117500	1.29	Similar to Receptor kinase LRK10.
Os01g0231800	1.29	Similar to cDNA clone:J033025F17, full insert sequence.
Os01g0284900	1.29	Conserved hypothetical protein.
Os01g0304100	1.29	Similar to Cation chloride cotransporter.
Os01g0358300	1.29	Tetratricopeptide-like helical domain containing protein.
Os01g0580150	1.29	Similar to Protein kinase.
Os01g0721100	1.29	Conserved hypothetical protein.
Os01g0973150	1.29	Hypothetical protein.
Os02g0115600	1.29	Nucleic acid-binding, OB-fold-like domain containing protein.
Os02g0220700	1.29	Hypothetical conserved gene.
Os02g0643600	1.29	Similar to H0502G05.5 protein.
Os02g0724100	1.29	Conserved hypothetical protein.
Os03g0287100	1.29	Similar to Phosphatidylinositol transfer protein, expressed.
Os03g0791300	1.29	Similar to blue copper protein.
Os03g0820500	1.29	Similar to WCOR719.
Os04g0202800	1.29	Similar to H0512B01.12 protein.
Os05g0247100	1.29	Similar to Glycosyl hydrolases family 18.
Os05g0283000	1.29	Conserved hypothetical protein.
Os05g0433100	1.29	Similar to Serine/threonine-protein kinase SAPK4.
Os06g0549525	1.29	Hypothetical protein.
Os06g0682850	1.29	Hypothetical protein.
Os07g0164900	1.29	Similar to ABA aldehyde oxidase.
Os07g0467600	1.29	Similar to predicted protein.
Os07g0684800	1.29	Similar to NAM / CUC2-like protein.
Os08g0177000	1.29	Hypothetical protein.
Os08g0185300	1.29	Conserved hypothetical protein.
Os08g0507000	1.29	Similar to Cyt-P450 monooxygenase.
Os09g0327500	1.29	Conserved hypothetical protein.
Os10g0389300	1.29	Similar to Red chlorophyll catabolite reductase (Fragment).
Os10g0501401	1.29	Hypothetical conserved gene.
Os11g0461000	1.29	Peptidase S10, serine carboxypeptidase family protein.
Os11g0536000	1.29	Non-protein coding transcript.
Os12g0501133	1.29	Conserved hypothetical protein.
Os12g0612400	1.29	Similar to S-locus protein 5 (Fragment).
Os01g0196300	1.3	Helix-loop-helix DNA-binding domain containing protein.
Os01g0639600	1.3	Protein of unknown function DUF1645 family protein.
Os01g0641800	1.3	Similar to Carbonic anhydrase.
Os01g0822200	1.3	Protein kinase, core domain containing protein.
Os02g0137200	1.3	Similar to 50S ribosomal protein L3-1, chloroplast precursor.
Os02g0208400	1.3	Hypothetical gene.
Os03g0452300	1.3	Ribosomal protein S5, bacterial-type domain containing protein.
Os03g0656900	1.3	NusB/RsmB/TIM44 domain containing protein.
Os03g0769100	1.3	Similar to 9S ribosomal protein.
Os04g0223901	1.3	Dimethylaniline monooxygenase, N-oxide-forming domain containing protein.
Os04g0452600	1.3	Similar to H0505F09.2 protein.
Os05g0567300	1.3	Similar to GTP-binding protein era.
Os06g0128800	1.3	C2 calcium/lipid-binding domain, CaLB domain containing protein.
Os06g0188950	1.3	Conserved hypothetical protein.
Os06g0618000	1.3	Nse4 domain containing protein.
Os06g0675600	1.3	Similar to GRAB2 protein.
Os07g0622400	1.3	Hypothetical protein.
Os08g0458200	1.3	Similar to MTD1.
Os08g0474800	1.3	Conserved hypothetical protein.
Os09g0463300	1.3	Domain of unknown function DUF547 domain containing protein.
Os10g0407000	1.3	Pectin lyase fold/virulence factor domain containing protein.
Os10g0413400	1.3	Similar to Glycerol-3-phosphate acyltransferase 6 (EC 2.3.1.15) (AtGPAT6).
Os10g0478100	1.3	Heat shock protein DnaJ, N-terminal domain containing protein.
Os11g0588300	1.3	Similar to Glutathione transferase AtGST 10 (EC 2.5.1.18).
Os11g0643600	1.3	Hypothetical conserved gene.
Os12g0145200	1.3	Similar to Protein MONOCULM 1.
Os01g0314100	1.31	Catalytic domain of components of various dehydrogenase complexes containing protein.
Os01g0681150	1.31	Hypothetical protein.
Os01g0736400	1.31	Similar to 8-amino-7-oxononanoate synthase.
Os01g0884200	1.31	Hypothetical gene.
Os01g0956200	1.31	Glycosyltransferase AER61, uncharacterized domain containing protein.
Os02g0206833	1.31	Conserved hypothetical protein.
Os02g0461100	1.31	Conserved hypothetical protein.
Os02g0772300	1.31	Acyl-CoA N-acyltransferase domain containing protein.
Os03g0144800	1.31	Similar to Xyloglucan galactosyltransferase KATAMARI 1 (EC 2.4.1.-) (MURUS3 protein).
Os03g0165400	1.31	Similar to Relative to SR12 protein (Fragment).
Os03g0171600	1.31	Kelch-type beta propeller domain containing protein.
Os03g0415700	1.31	Mitochondrial inner membrane translocase subunit Tim17/Tim22/Tim23/peroxisomal protein PMP24 domain containing protein.
Os03g0647500	1.31	Similar to GTP binding protein.
Os03g0738400	1.31	Similar to Serine hydroxymethyltransferase, cytosolic (EC 2.1.2.1) (Serine methylase) (Glycine hydroxymethyltransferase) (SHMT).
Os04g0405300	1.31	Similar to Stem secoisolariciresinol dehydrogenase (Fragment).
Os04g0471700	1.31	Similar to WRKY10 (WRKY transcription factor 35).
Os04g0654500	1.31	Conserved hypothetical protein.
Os05g0276100	1.31	Similar to Na+/H+ exchangeing protein-like (Cation/H+ exchanger).
Os06g0239300	1.31	Oligopeptide transporter domain containing protein.
Os06g0671800	1.31	Similar to patellin-5.
Os06g0706600	1.31	Similar to wall-associated kinase 3.
Os07g0679300	1.31	Similar to Alpha-galactosidase precursor (EC 3.2.1.22) (Melibiase) (Alpha-D- galactoside galactohydrolase).
Os08g0289400	1.31	SNF2-related domain containing protein.
Os08g0550301	1.31	Hypothetical protein.
Os10g0109900	1.31	Major facilitator superfamily, general substrate transporter domain containing protein.
Os11g0283500	1.31	TGF-beta receptor, type I/II extracellular region family protein.
Os01g0531000	1.32	RNAse P, Rpr2/Rpp21 subunit domain containing protein.
Os01g0535300	1.32	Zinc finger, RING-type domain containing protein.
Os01g0946500	1.32	Similar to Glucan endo-1,3-beta-glucosidase GV (EC 3.2.1.39) ((1->3)-beta-glucan endohydrolase GV) ((1->3)-beta-glucanase isoenzyme GV).
Os02g0190300	1.32	P-glycoprotein homologue.
Os02g0437800	1.32	Similar to vacuolar protein-sorting protein 45.
Os03g0405550	1.32	Conserved hypothetical protein.
Os04g0597700	1.32	Hypothetical protein.
Os04g0650000	1.32	Similar to Oryzain alpha chain precursor (EC 3.4.22.-).
Os05g0590201	1.32	Hypothetical gene.
Os06g0132500	1.32	Similar to hydrolase, alpha/beta fold family protein.
Os06g0158050	1.32	Hypothetical protein.
Os06g0242000	1.32	Similar to benzoate carboxyl methyltransferase.
Os06g0286228	1.32	Cupredoxin domain containing protein.
Os06g0328900	1.32	Cytochrome P450 family protein.
Os07g0187200	1.32	FAD linked oxidase, N-terminal domain containing protein.
Os08g0335500	1.32	Hypothetical conserved gene.
Os08g0399300	1.32	Hypothetical conserved gene.
Os09g0131000	1.32	Conserved hypothetical protein.
Os09g0482860	1.32	Similar to cDNA clone:001-204-H11, full insert sequence.
Os10g0497300	1.32	Pentatricopeptide repeat domain containing protein.
Os10g0504200	1.32	Cytochrome b561 family protein.
Os10g0530800	1.32	Hypothetical protein.
Os11g0451051	1.32	Conserved hypothetical protein.
Os12g0141500	1.32	Hypothetical conserved gene.
Os12g0263600	1.32	Similar to Isoflavone reductase-like protein 1.
Os01g0110400	1.33	Similar to Acetyl-CoA C-acetyltransferase.
Os01g0138900	1.33	Mandelate racemase/muconate lactonizing enzyme family protein.
Os01g0199300	1.33	Similar to lachrymatory factor synthase.
Os01g0235200	1.33	Conserved hypothetical protein.
Os01g0337100	1.33	Similar to Sesquiterpene synthase.
Os01g0632700	1.33	Hypothetical protein.
Os01g0795600	1.33	Conserved hypothetical protein.
Os01g0901700	1.33	Similar to emb2421 (embryo defective 2421); monooxygenase/ oxidoreductase.
Os02g0258800	1.33	Conserved hypothetical protein.
Os02g0709800	1.33	RabGAP/TBC domain containing protein.
Os02g0799000	1.33	Similar to DNA-binding protein phosphatase 2C.
Os03g0185500	1.33	Similar to binding protein.
Os03g0230300	1.33	Poly(ADP-ribose) polymerase, catalytic region domain containing protein.
Os03g0238700	1.33	Similar to Acid phosphatase type 5.
Os03g0265400	1.33	Similar to 50S ribosomal protein L4, chloroplast precursor (R-protein L4).
Os03g0626600	1.33	Zinc finger, LIM-type domain containing protein.
Os03g0650900	1.33	Zinc finger, RING/FYVE/PHD-type domain containing protein.
Os04g0289500	1.33	Allergen V5/Tpx-1-related domain containing protein.
Os06g0146800	1.33	Conserved hypothetical protein.
Os06g0671375	1.33	Hypothetical protein.
Os06g0703300	1.33	Protein of unknown function DUF594 family protein.
Os07g0121800	1.33	Protein of unknown function DUF1719, Oryza sativa domain containing protein.
Os12g0608900	1.33	Protein of unknown function DUF26 domain containing protein.
Os12g0621300	1.33	Zinc finger, PMZ-type domain containing protein.
Os01g0152700	1.34	Similar to Histone H2B (CaH2B).
Os01g0256500	1.34	Similar to ZnI.
Os01g0664100	1.34	Mg2+ transporter protein, CorA-like/Zinc transport protein ZntB domain containing protein.
Os01g0968800	1.34	Similar to Dehydration responsive element binding protein 1F (DREB1F protein).
Os02g0306401	1.34	Similar to Nicotianamine aminotransferase A.
Os03g0152700	1.34	Pseudouridine synthase domain containing protein.
Os04g0633200	1.34	Similar to H0613A10.1 protein.
Os05g0436400	1.34	Similar to signal peptide peptidase family protein.
Os06g0128700	1.34	Ankyrin repeat domain containing protein.
Os06g0145600	1.34	Transferase family protein.
Os06g0158000	1.34	Similar to Acyl-CoA synthetase (EC 6.2.1.3).
Os06g0499900	1.34	Similar to Dihydrolipoamide acetyltransferase (E2) subunit of PDC (Fragment).
Os07g0519100	1.34	Similar to taxane 10-beta-hydroxylase.
Os07g0550600	1.34	Transferase family protein.
Os07g0554400	1.34	Conserved hypothetical protein.
Os08g0167400	1.34	Hypothetical conserved gene.
Os09g0561450	1.34	EGF-type aspartate/asparagine hydroxylation site domain containing protein.
Os10g0558850	1.34	Hypothetical protein.
Os11g0198200	1.34	Conserved hypothetical protein.
Os11g0206600	1.34	Mitochodrial transcription termination factor-related family protein.
Os11g0594000	1.34	Sugar/inositol transporter domain containing protein.
Os11g0679700	1.34	Phospholipid/glycerol acyltransferase domain containing protein.
Os12g0555000	1.34	Similar to Probenazole-inducible protein PBZ1.
Os12g0630100	1.34	Similar to Thaumatin-like protein precursor.
Os01g0150500	1.35	Similar to 3-hydroxyacyl-CoA dehydratase PASTICCINO 2A.
Os01g0219000	1.35	Conserved hypothetical protein.
Os01g0558800	1.35	Similar to oxidoreductase/ transition metal ion binding protein.
Os01g0670500	1.35	Conserved hypothetical protein.
Os01g0916000	1.35	Conserved hypothetical protein.
Os01g0922350	1.35	Hypothetical protein.
Os01g0936200	1.35	Lipase, class 3 family protein.
Os01g0972800	1.35	WRKY1 (WRKY transcription factor 17).
Os02g0260400	1.35	Protein of unknown function DUF37 family protein.
Os02g0526400	1.35	Similar to ATP-dependent Clp protease ATP-binding subunit.
Os03g0626500	1.35	Similar to predicted protein.
Os04g0464400	1.35	Similar to peptide transporter PTR2.
Os04g0475600	1.35	2OG-Fe(II) oxygenase domain containing protein.
Os04g0570500	1.35	Cytochrome P450 family protein.
Os05g0328000	1.35	Hypothetical protein.
Os05g0427800	1.35	Similar to Ribulose bisphosphate carboxylase large chain.
Os06g0178500	1.35	Isopenicillin N synthase family protein.
Os07g0176500	1.35	Leucine-rich repeat, plant specific containing protein.
Os07g0476401	1.35	Similar to K-exchanger-like protein.
Os07g0667100	1.35	Glycoside hydrolase, family 14 protein.
Os08g0119700	1.35	CCT domain domain containing protein.
Os08g0320500	1.35	Hypothetical conserved gene.
Os09g0321900	1.35	Similar to Ubiquitin-conjugating enzyme E2 M (EC 6.3.2.19) (Ubiquitin-protein ligase M) (Ubiquitin carrier protein M) (Nedd8-conjugating enzyme Ubc12).
Os09g0332600	1.35	Hypothetical protein.
Os09g0482550	1.35	Late embryogenesis abundant protein, LEA-18 domain containing protein.
Os10g0523900	1.35	Similar to AP2 domain containing protein.
Os10g0562600	1.35	Hypothetical conserved gene.
Os10g0564800	1.35	Similar to Calcineurin B-like protein 1.
Os11g0166866	1.35	Non-protein coding transcript.
Os11g0243300	1.35	Similar to ZF-HD protein dimerisation region containing protein, expressed.
Os11g0255500	1.35	Similar to Allyl alcohol dehydrogenase; NADP-dependent oxidoreductase-like protein.
Os11g0506300	1.35	Hypothetical conserved gene.
Os11g0597400	1.35	Similar to Leucine Rich Repeat family protein, expressed.
Os12g0228400	1.35	Similar to cDNA clone:J033003J10, full insert sequence.
Os12g0263200	1.35	Pinoresinol-lariciresinol reductase TH2.
Os12g0271600	1.35	Hypothetical conserved gene.
Os12g0503000	1.35	Similar to Allantoin permease.
Os01g0691500	1.36	Cytidylyltransferase domain containing protein.
Os01g0742400	1.36	Protein kinase, core domain containing protein.
Os02g0185300	1.36	Cytochrome P450 family protein.
Os02g0266000	1.36	'Similar to N-(5''-phosphoribosyl)anthranilate isomerase.'
Os02g0274900	1.36	Similar to metabolite transport protein csbC.
Os02g0578800	1.36	Protein of unknown function DUF962 family protein.
Os03g0100100	1.36	Pectinesterase inhibitor domain containing protein.
Os03g0687800	1.36	Ribosome-inactivating protein domain containing protein.
Os05g0541000	1.36	Hypothetical protein.
Os06g0299300	1.36	Short-chain dehydrogenase/reductase SDR domain containing protein.
Os06g0487620	1.36	Conserved hypothetical protein.
Os06g0616900	1.36	Hypothetical protein.
Os07g0195300	1.36	Hypothetical conserved gene.
Os07g0525900	1.36	Similar to Chalcone synthase.
Os09g0356800	1.36	Protein kinase, core domain containing protein.
Os09g0491780	1.36	Hypothetical protein.
Os10g0167700	1.36	Conserved hypothetical protein.
Os10g0399901	1.36	Conserved hypothetical protein.
Os11g0133200	1.36	Hypothetical conserved gene.
Os12g0218500	1.36	Hypothetical conserved gene.
Os01g0627701	1.37	Hypothetical protein.
Os01g0881400	1.37	DNA repair metallo-beta-lactamase domain containing protein.
Os01g0901900	1.37	S1, RNA binding domain containing protein.
Os01g0954000	1.37	NADPH-dependent FMN reductase family protein.
Os02g0564000	1.37	Similar to Glutathione S-transferase.
Os03g0129100	1.37	Seven transmembrane protein MLO2.
Os04g0307900	1.37	Similar to H0211A12.1 protein.
Os04g0613950	1.37	Hypothetical protein.
Os04g0653700	1.37	Conserved hypothetical protein.
Os04g0692400	1.37	Similar to ankyrin-like protein.
Os05g0139100	1.37	Helix-loop-helix DNA-binding domain containing protein.
Os05g0234366	1.37	Hypothetical gene.
Os05g0378200	1.37	Transcription factor GRAS domain containing protein.
Os05g0406300	1.37	Hypothetical protein.
Os06g0159725	1.37	Similar to histone H3.
Os06g0549337	1.37	Hypothetical protein.
Os06g0569500	1.37	Similar to Ent-kaurene oxidase 1 (Fragment).
Os07g0122100	1.37	Protein of unknown function DUF1719, Oryza sativa family protein.
Os07g0230500	1.37	Similar to endo/excinuclease amino terminal domain-containing protein.
Os08g0481100	1.37	Similar to SKIP interacting protein 3 (Fragment).
Os10g0451900	1.37	Peptidase S8 and S53, subtilisin, kexin, sedolisin domain containing protein.
Os10g0481500	1.37	Similar to Flotillin-like protein 1.
Os10g0521000	1.37	Similar to TRE1 protein (Fragment).
Os11g0205500	1.37	Protein of unknown function DUF3615 domain containing protein.
Os01g0160100	1.38	Similar to Pyruvate decarboxylase isozyme 2 (EC 4.1.1.1) (PDC) (Fragment).
Os01g0608300	1.38	Similar to aspartic proteinase nepenthesin-2.
Os01g0860800	1.38	Glycoside hydrolase, family 17 protein.
Os02g0641800	1.38	Similar to ATP-dependent RNA helicase dhh1.
Os02g0751600	1.38	Peptidyl-prolyl cis-trans isomerase, FKBP-type domain containing protein.
Os02g0797500	1.38	Similar to Plastidic aspartate aminotransferase.
Os04g0131850	1.38	Similar to UDP-glucose:sterol glucosyltransferase.
Os04g0362375	1.38	Hypothetical gene.
Os04g0399600	1.38	Conserved hypothetical protein.
Os04g0432100	1.38	Transcription factor GRAS domain containing protein.
Os04g0546800	1.38	Pathogenesis-related transcriptional factor and ERF domain containing protein.
Os04g0600200	1.38	Homodimeric diiron-carboxylate protein, Cyanide-resistant respiration in mitochondria, Reactive oxygen species (ROS) scavenging
Os04g0635700	1.38	Aldehyde dehydrogenase, conserved site domain containing protein.
Os05g0305700	1.38	Homeodomain-like containing protein.
Os05g0574600	1.38	Similar to 3-ketoacyl-CoA synthase.
Os06g0692500	1.38	Hypothetical conserved gene.
Os06g0702700	1.38	Butirosin biosynthesis, BtrG-like domain containing protein.
Os07g0195350	1.38	Similar to ESTs AU075609(C63344).
Os07g0273700	1.38	Disease resistance protein domain containing protein.
Os07g0518200	1.38	Conserved hypothetical protein.
Os07g0635200	1.38	Cytochrome P450, E-class, group I domain containing protein.
Os08g0466200	1.38	Similar to KUP-related potassium transporter.
Os08g0486500	1.38	Conserved hypothetical protein.
Os09g0266300	1.38	Conserved hypothetical protein.
Os09g0406200	1.38	Similar to Uncharacterized protein OsI_031781.
Os10g0567300	1.38	SH2 motif domain containing protein.
Os11g0480000	1.38	NB-ARC domain containing protein.
Os01g0361000	1.39	Conserved hypothetical protein.
Os01g0571000	1.39	Similar to Grave disease carrier protein.
Os01g0609300	1.39	Similar to Pleiotropic drug resistance protein 3.
Os01g0622700	1.39	Similar to Protein ABIL1.
Os01g0734800	1.39	UDP-glucuronosyl/UDP-glucosyltransferase family protein.
Os02g0131050	1.39	Hypothetical gene.
Os03g0142800	1.39	Similar to MRP-like ABC transporter.
Os03g0188500	1.39	Glutelin family protein.
Os03g0251350	1.39	Histone-fold domain containing protein.
Os03g0625966	1.39	Hypothetical protein.
Os03g0805766	1.39	Hypothetical protein.
Os04g0379700	1.39	Similar to Violaxanthin de-epoxidase.
Os04g0523200	1.39	Up-frameshift suppressor 2 domain containing protein.
Os05g0120200	1.39	Similar to ATPase, coupled to transmembrane movement of substances.
Os05g0210400	1.39	Lipase, GDSL domain containing protein.
Os05g0513400	1.39	Similar to non-imprinted in Prader-Willi/Angelman syndrome region protein 1.
Os05g0527900	1.39	UDP-glucuronosyl/UDP-glucosyltransferase family protein.
Os06g0360600	1.39	Conserved hypothetical protein.
Os06g0705200	1.39	Hypothetical conserved gene.
Os07g0185700	1.39	Conserved hypothetical protein.
Os07g0542800	1.39	Similar to H0306B06.7 protein.
Os08g0391300	1.39	Conserved hypothetical protein.
Os08g0470200	1.39	Similar to Nectarin III.
Os08g0529100	1.39	Similar to Proteasome subunit beta type 1 (EC 3.4.25.1) (20S proteasome alpha subunit F) (20S proteasome subunit beta-6).
Os09g0549500	1.39	Nucleotide-binding, alpha-beta plait domain containing protein.
Os10g0553600	1.39	Exostosin-like family protein.
Os11g0241000	1.39	Conserved hypothetical protein.
Os11g0655800	1.39	Lipase, class 3 family protein.
Os12g0487832	1.39	Hypothetical conserved gene.
Os12g0630800	1.39	Hypothetical conserved gene.
Os01g0114550	1.4	Non-protein coding transcript.
Os01g0949750	1.4	Similar to Glutathione S-transferase GST 28 (Fragment).
Os02g0272850	1.4	Conserved hypothetical protein.
Os02g0583700	1.4	Conserved hypothetical protein.
Os02g0740400	1.4	Lipase, GDSL domain containing protein.
Os03g0199100	1.4	Protein of unknown function DUF677 family protein.
Os04g0219800	1.4	Conserved hypothetical protein.
Os04g0234500	1.4	Hypothetical protein.
Os04g0252550	1.4	Non-protein coding transcript.
Os04g0578600	1.4	Similar to H0404F02.15 protein.
Os06g0154400	1.4	Domain of unknown function DUF676, lipase-like domain containing protein.
Os06g0316950	1.4	Conserved hypothetical protein.
Os06g0570100	1.4	Ent-kaurene oxidase (EC 1.14.13.78) (AtKO1) (Cytochrome P450 701A3).
Os07g0128800	1.4	Similar to PR1a protein.
Os07g0539900	1.4	Similar to Beta-1,3-glucanase-like protein.
Os10g0442100	1.4	Similar to Phosphoglycerate kinase.
Os10g0576900	1.4	NAD(P)-binding domain containing protein.
Os11g0212900	1.4	Serine/threonine protein kinase-related domain containing protein.
Os11g0649300	1.4	Hypothetical conserved gene.
Os12g0186600	1.4	Conserved hypothetical protein.
Os12g0564400	1.4	Similar to Thylakoid lumenal 21.5 kDa protein, chloroplast precursor.
Os01g0594800	1.41	Similar to D-amino acid oxidase.
Os01g0965300	1.41	Hypothetical protein.
Os02g0723300	1.41	Hypothetical conserved gene.
Os03g0191400	1.41	Similar to ras-related protein Rab-6A.
Os03g0813200	1.41	Similar to prohibitin1.
Os06g0649000	1.41	Similar to WRKY transcription factor 28.
Os08g0132000	1.41	Conserved hypothetical protein.
Os08g0191900	1.41	Pentatricopeptide repeat domain containing protein.
Os08g0201700	1.41	Protein kinase-like domain domain containing protein.
Os08g0432300	1.41	Hypothetical conserved gene.
Os08g0434632	1.41	Conserved hypothetical protein.
Os08g0456000	1.41	Hypothetical gene.
Os08g0489100	1.41	Hypothetical conserved gene.
Os11g0208651	1.41	Hypothetical protein.
Os11g0531700	1.41	Similar to nudix hydrolase 13.
Os12g0126300	1.41	Similar to AP2 domain containing protein, expressed.
Os12g0197400	1.41	Similar to chloroplast outer envelope protein 86.
Os12g0572700	1.41	Exostosin-like domain containing protein.
Os01g0126900	1.42	Similar to spore coat protein-like protein [Oryza sativa (japonica cultivar-group)].
Os01g0246400	1.42	Similar to Low molecular mass early light-inducible protein HV90, chloroplast precursor (ELIP).
Os01g0249900	1.42	Protein of unknown function DUF573 family protein.
Os01g0628950	1.42	Hypothetical protein.
Os02g0280700	1.42	Similar to Iron/ascorbate-dependent oxidoreductase.
Os02g0584200	1.42	Conserved hypothetical protein.
Os02g0697600	1.42	ATPase, AAA-type, core domain containing protein.
Os02g0811902	1.42	Hypothetical protein.
Os03g0613100	1.42	Conserved hypothetical protein.
Os04g0508600	1.42	Transmembrane receptor, eukaryota domain containing protein.
Os05g0372900	1.42	Conserved hypothetical protein.
Os05g0485300	1.42	TRAM, LAG1 and CLN8 homology domain containing protein.
Os06g0608800	1.42	Similar to Copine-1.
Os07g0131500	1.42	Similar to lectin-like receptor kinase 7.
Os07g0215200	1.42	Conserved hypothetical protein.
Os07g0543500	1.42	Armadillo-like helical domain containing protein.
Os07g0574100	1.42	Similar to receptor-kinase isolog.
Os08g0474866	1.42	Similar to gibberellin receptor GID1L2.
Os08g0477100	1.42	Similar to Latex allergen.
Os09g0284250	1.42	Hypothetical gene.
Os09g0294000	1.42	Similar to Bifunctional aspartokinase/homoserine dehydrogenase 2 chloroplast precursor (AK-HD 2) (AK-HSDH 2).
Os09g0471550	1.42	EGF-like calcium-binding domain containing protein.
Os09g0560700	1.42	Molybdenum cofactor sulfurase, C-terminal domain containing protein.
Os10g0517500	1.42	Cys/Met metabolism, pyridoxal phosphate-dependent enzyme domain containing protein.
Os11g0231600	1.42	Cyclin-like F-box domain containing protein.
Os11g0251200	1.42	Ankyrin repeat domain containing protein.
Os12g0568166	1.42	Conserved hypothetical protein.
Os01g0503400	1.43	Similar to (Rice Genome Annotation Project) metal transporter Nramp6.
Os01g0903100	1.43	Conserved hypothetical protein.
Os02g0166600	1.43	Hypothetical protein.
Os02g0714801	1.43	Conserved hypothetical protein.
Os03g0643300	1.43	Similar to AER123Wp.
Os03g0762100	1.43	Conserved hypothetical protein.
Os05g0145100	1.43	Conserved hypothetical protein.
Os05g0588850	1.43	ATPase, AAA-type, core domain containing protein.
Os06g0127800	1.43	GAI-RGA-SCR (GRAS) family protein, Brassinosteroid signaling
Os06g0731000	1.43	Conserved hypothetical protein.
Os07g0205500	1.43	Protein of unknown function DUF239, plant domain containing protein.
Os07g0440900	1.43	Conserved hypothetical protein.
Os07g0442800	1.43	Conserved hypothetical protein.
Os09g0279800	1.43	Conserved hypothetical protein.
Os10g0501200	1.43	Pentatricopeptide repeat domain containing protein.
Os10g0542266	1.43	Hypothetical gene.
Os12g0105500	1.43	Similar to Phosphatidate cytidylyltransferase family protein, expressed.
Os12g0158400	1.43	Protein of unknown function DUF623, plant domain containing protein.
Os12g0626500	1.43	Similar to late embryogenesis abundant protein D-34.
Os01g0131800	1.44	Signal peptidase 22 kDa subunit family protein.
Os01g0178600	1.44	Peptidase A1 domain containing protein.
Os01g0201600	1.44	Virulence factor, pectin lyase fold family protein.
Os02g0113300	1.44	Domain of unknown function DUF1618 domain containing protein.
Os02g0220100	1.44	Similar to Cytokinin dehydrogenase 7.
Os02g0705400	1.44	Similar to Pathogen induced protein 2-4.
Os02g0810600	1.44	Hypothetical conserved gene.
Os03g0609200	1.44	Similar to DNA-directed RNA polymerase III subunit 22.9 kDa polypeptide.
Os03g0748700	1.44	Iron hydrogenase domain containing protein.
Os04g0486950	1.44	Similar to Malate synthase.
Os05g0529700	1.44	Heat shock protein DnaJ family protein.
Os07g0162200	1.44	Protein of unknown function DUF593 domain containing protein.
Os07g0239600	1.44	Pentatricopeptide repeat domain containing protein.
Os07g0582700	1.44	Conserved hypothetical protein.
Os08g0371200	1.44	Carotenoid oxygenase domain containing protein.
Os09g0446350	1.44	Hypothetical conserved gene.
Os10g0397500	1.44	Conserved hypothetical protein.
Os11g0105350	1.44	Hypothetical protein.
Os11g0600600	1.44	Hypothetical conserved gene.
Os12g0227450	1.44	Non-protein coding transcript.
Os01g0195500	1.45	Translation initiation factor SUI1 domain containing protein.
Os01g0238700	1.45	Oligopeptide transporter OPT superfamily protein.
Os04g0196300	1.45	Hypothetical protein.
Os06g0493100	1.45	Conserved hypothetical protein.
Os07g0411300	1.45	Polyketide synthase, type III domain containing protein.
Os07g0621100	1.45	Pentatricopeptide repeat domain containing protein.
Os08g0320800	1.45	Similar to Endoribonuclease E-like protein.
Os08g0567100	1.45	Epsin domain, N-terminal domain containing protein.
Os09g0471600	1.45	EGF-like calcium-binding domain containing protein.
Os09g0487600	1.45	Similar to polygalacturonase.
Os10g0134033	1.45	Conserved hypothetical protein.
Os10g0462500	1.45	Conserved hypothetical protein.
Os10g0546900	1.45	Similar to Zinc finger, C3HC4 type family protein, expressed.
Os11g0470600	1.45	Conserved hypothetical protein.
Os01g0117700	1.46	Similar to LRK14.
Os01g0176200	1.46	UDP-glucuronosyl/UDP-glucosyltransferase family protein.
Os01g0392600	1.46	Conserved hypothetical protein.
Os01g0793800	1.46	Conserved hypothetical protein.
Os01g0876300	1.46	F-box associated type 1 domain containing protein.
Os02g0654100	1.46	Similar to Enoyl-CoA hydratase.
Os04g0345400	1.46	Similar to OSIGBa0106G08.7 protein.
Os05g0227901	1.46	Hypothetical gene.
Os05g0293600	1.46	Hypothetical protein.
Os06g0129600	1.46	Similar to Alpha-L-fucosidase 2.
Os06g0158100	1.46	Similar to WRKY transcription factor 63.
Os06g0303800	1.46	Conserved hypothetical protein.
Os06g0486800	1.46	Similar to Formate dehydrogenase, mitochondrial precursor (EC 1.2.1.2) (NAD- dependent formate dehydrogenase) (FDH).
Os06g0718400	1.46	Hypothetical conserved gene.
Os07g0282300	1.46	Similar to Aldehyde oxidase 1 homolog (Fragment).
Os07g0673200	1.46	Similar to F22D16.14 protein (RING finger family protein).
Os08g0246950	1.46	Hypothetical protein.
Os09g0110100	1.46	Protein kinase, core domain containing protein.
Os09g0258000	1.46	Similar to predicted protein.
Os10g0146901	1.46	Hypothetical protein.
Os12g0100700	1.46	Similar to Exo70 exocyst complex subunit family protein.
Os12g0123100	1.46	Similar to EMB2748.
Os12g0123600	1.46	Similar to GDA1/CD39 family protein.
Os01g0507300	1.47	Protein of unknown function DUF92, transmembrane family protein.
Os01g0721300	1.47	Similar to cDNA clone:J013002N02, full insert sequence.
Os02g0186200	1.47	Similar to Cytochrome P450 CYP71K14.
Os02g0506100	1.47	Conserved hypothetical protein.
Os02g0559300	1.47	Serine/threonine protein kinase domain containing protein.
Os02g0611300	1.47	Zinc finger, PHD-type domain containing protein.
Os03g0629450	1.47	Similar to F-box domain containing protein.
Os03g0651700	1.47	Conserved hypothetical protein.
Os05g0354075	1.47	Conserved hypothetical protein.
Os05g0358400	1.47	Similar to predicted protein.
Os05g0411200	1.47	Similar to electron carrier/ oxidoreductase.
Os06g0670300	1.47	Homeodomain-like containing protein.
Os08g0253800	1.47	Similar to Cellulose synthase-like family C3 protein (Fragment).
Os08g0290900	1.47	Similar to DNA-directed RNA polymerase III subunit 22.9 kDa polypeptide.
Os09g0273701	1.47	Conserved hypothetical protein.
Os09g0396900	1.47	Protein of unknown function DUF125, transmembrane family protein.
Os11g0426850	1.47	Similar to Zinc knuckle family protein.
Os12g0641100	1.47	Similar to Na+/H+ antiporter.
Os01g0304500	1.48	Hypothetical conserved gene.
Os01g0940800	1.48	Similar to Beta-1,3-glucanase precursor.
Os02g0227600	1.48	Leucine-rich repeat domain containing protein.
Os03g0157000	1.48	F-box domain, cyclin-like domain containing protein.
Os04g0629600	1.48	Conserved hypothetical protein.
Os05g0242400	1.48	Conserved hypothetical protein.
Os05g0516400	1.48	Similar to Hydroxyproline-rich glycoprotein DZ-HRGP precursor.
Os05g0590550	1.48	Similar to OSIGBa0132E09-OSIGBa0108L24.6 protein.
Os06g0125800	1.48	Zinc finger, RING/FYVE/PHD-type domain containing protein.
Os07g0182000	1.48	Basic leucine zipper transcriptional activator, Grain filling
Os07g0529700	1.48	Similar to Xyloglucan endo-transglycosylase-like protein.
Os07g0627500	1.48	Hypothetical conserved gene.
Os08g0126000	1.48	Hypothetical conserved gene.
Os08g0180300	1.48	DEAD-like helicase, N-terminal domain containing protein.
Os08g0217800	1.48	Hypothetical protein.
Os09g0122300	1.48	Similar to Zinc knuckle family protein.
Os09g0518200	1.48	UDP-glucuronosyl/UDP-glucosyltransferase family protein.
Os10g0127900	1.48	Similar to F-box domain containing protein, expressed.
Os10g0469000	1.48	Similar to Leucine Rich Repeat family protein.
Os11g0180800	1.48	Conserved hypothetical protein.
Os11g0222800	1.48	Similar to LGC1.
Os11g0427800	1.48	Similar to Lipid transfer protein LPT III.
Os11g0533800	1.48	Cyclin-like F-box domain containing protein.
Os12g0415400	1.48	Similar to Histone H3.
Os01g0178100	1.49	Region of unknown function DUF1767 domain containing protein.
Os01g0954500	1.49	Protein of unknown function DUF702 family protein.
Os01g0962300	1.49	Similar to Vacuolar ATP synthase 16 kDa proteolipid subunit (EC 3.6.3.14) (V- ATPase 16 kDa proteolipid subunit) (Fragment).
Os02g0537950	1.49	Hypothetical protein.
Os02g0743600	1.49	Hypothetical conserved gene.
Os05g0530400	1.49	Heat stress transcription factor Spl7 (Heat shock transcription factor) (Heat shock factor RHSF10).
Os06g0133400	1.49	Conserved hypothetical protein.
Os07g0414800	1.49	F-actin capping protein, alpha subunit family protein.
Os10g0158000	1.49	Hypothetical conserved gene.
Os11g0249400	1.49	Similar to Polygalacturonase family protein, expressed.
Os12g0280801	1.49	Similar to ESTs AU075609(C63344).
Os12g0431100	1.49	ATPase, AAA-type, core domain containing protein.
Os12g0633800	1.49	Similar to Oxidoreductase, short chain dehydrogenase/reductase family protein, expressed.
Os01g0505600	1.5	EF-Hand type domain containing protein.
Os02g0827600	1.5	Protein of unknown function DUF3531 domain containing protein.
Os03g0264400	1.5	Anthranilate synthase alpha 2 subunit.
Os03g0284800	1.5	Spo11/DNA topoisomerase VI, subunit A family protein.
Os03g0343225	1.5	Hypothetical gene.
Os03g0570100	1.5	Similar to Cytochrome P450 79A1 (EC 1.14.13.41) (Tyrosine N-monooxygenase) (Cytochrome P450Tyr).
Os04g0447700	1.5	Similar to Polyketide reductase.
Os05g0145000	1.5	Similar to Ring finger protein (Fragment).
Os05g0171900	1.5	Glyoxalase/bleomycin resistance protein/dioxygenase domain containing protein.
Os05g0253200	1.5	Conserved hypothetical protein.
Os05g0299500	1.5	Protein of unknown function DUF914, eukaryotic family protein.
Os05g0571200	1.5	Similar to WRKY transcription factor 19.
Os06g0296450	1.5	Hypothetical protein.
Os06g0473100	1.5	Similar to signal recognition particle receptor beta subunit.
Os06g0670400	1.5	Similar to CYP59 (CYCLOPHILIN 59); RNA binding / nucleic acid binding / peptidyl-prolyl cis-trans isomerase.
Os08g0150700	1.5	Cyclin-like F-box domain containing protein.
Os08g0500700	1.5	Similar to Heat shock protein 82.
Os10g0384600	1.5	Cyclin-like F-box domain containing protein.
Os11g0257800	1.5	Hypothetical protein.
Os12g0597500	1.5	Peptidase M20 domain containing protein.
Os12g0613600	1.5	Remorin, C-terminal region domain containing protein.
Os01g0250200	1.51	Conserved hypothetical protein.
Os02g0141400	1.51	Protein of unknown function DUF1677, Oryza sativa family protein.
Os02g0198700	1.51	Similar to Subtilisin-like protease.
Os03g0114200	1.51	Nucleic acid-binding, OB-fold domain containing protein.
Os03g0600800	1.51	Similar to F-box domain containing protein.
Os04g0336600	1.51	Peptidase aspartic, catalytic domain containing protein.
Os04g0679000	1.51	Similar to H0801D08.9 protein.
Os05g0200700	1.51	Conserved hypothetical protein.
Os05g0247400	1.51	Conserved hypothetical protein.
Os05g0298900	1.51	Hypothetical protein.
Os05g0587700	1.51	Conserved hypothetical protein.
Os07g0474700	1.51	Similar to cDNA, clone: J090064H24, full insert sequence.
Os09g0120033	1.51	Conserved hypothetical protein.
Os10g0114850	1.51	Non-protein coding transcript.
Os11g0133300	1.51	Similar to D-mannose binding lectin family protein, expressed.
Os11g0245400	1.51	Protein of unknown function DUF1685 domain containing protein.
Os12g0123700	1.51	No apical meristem (NAM) protein domain containing protein.
Os12g0529300	1.51	Similar to Auxin-binding protein.
Os12g0563200	1.51	Similar to Lozenge protein.
Os01g0374600	1.52	Similar to Laccase-21.
Os01g0712500	1.52	Conserved hypothetical protein.
Os02g0186950	1.52	Hypothetical protein.
Os02g0783650	1.52	Hypothetical gene.
Os03g0255100	1.52	Similar to Relative to SR12 protein (Fragment).
Os05g0109400	1.52	Conserved hypothetical protein.
Os05g0263301	1.52	Non-protein coding transcript.
Os06g0684900	1.52	F-box domain, Skp2-like domain containing protein.
Os07g0209600	1.52	Similar to Zinc finger transcription factor ZF1.
Os07g0636000	1.52	Similar to H/ACA ribonucleoprotein complex subunit 4 (EC 5.4.99.-) (Nucleolar protein NAP57 homolog) (Nopp-140 associated protein of 57 kDa homolog).
Os08g0189500	1.52	Germin-like protein 8-6, Disease resistance
Os08g0343300	1.52	Zinc finger, RING/FYVE/PHD-type domain containing protein.
Os09g0513100	1.52	Similar to Phospholipase A1.
Os09g0551500	1.52	Similar to S-locus receptor-like kinase RLK14.
Os10g0130701	1.52	Hypothetical conserved gene.
Os11g0431700	1.52	Similar to Serine carboxypeptidase.
Os11g0686900	1.52	Similar to NB-ARC domain containing protein, expressed.
Os01g0353400	1.53	Similar to Glutathione S-transferase GST 8 (EC 2.5.1.18).
Os02g0694800	1.53	Similar to ATP binding / protein kinase.
Os03g0225900	1.53	Allene oxide synthase.
Os03g0233000	1.53	Protein of unknown function DUF607 family protein.
Os03g0285100	1.53	Conserved hypothetical protein.
Os03g0432100	1.53	Similar to Pyruvate, phosphate dikinase 2.
Os03g0826700	1.53	SAM (and some other nucleotide) binding motif domain containing protein.
Os04g0326100	1.53	Similar to H0107B07.2 protein.
Os07g0126401	1.53	Allergen V5/Tpx-1 related family protein.
Os07g0127700	1.53	Similar to Pathogenesis-related protein class 1.
Os07g0133100	1.53	Concanavalin A-like lectin/glucanase, subgroup domain containing protein.
Os07g0232800	1.53	Similar to Zinc transporter protein ZIP1.
Os09g0561500	1.53	Similar to Wall-associated kinase-like 1.
Os10g0404900	1.53	Similar to HAHB-5 (Fragment).
Os11g0195600	1.53	Similar to Amino acid carrier (Fragment).
Os01g0719000	1.54	Protein of unknown function DUF581 family protein.
Os01g0742250	1.54	Hypothetical protein.
Os02g0156000	1.54	Similar to H0201G08.2 protein.
Os02g0201900	1.54	DNA/RNA helicase, C-terminal domain containing protein.
Os02g0458100	1.54	Similar to Sesquiterpene cyclase.
Os04g0225400	1.54	Hypothetical protein.
Os04g0456200	1.54	Similar to H0523F07.6 protein.
Os04g0599200	1.54	Non-protein coding transcript.
Os05g0333000	1.54	Conserved hypothetical protein.
Os06g0108500	1.54	Similar to MIKC-type MADS-box transcription factor AGL1.
Os06g0287200	1.54	Similar to NBS-LRR type R protein Nbs7-75.
Os07g0182100	1.54	Similar to Tryptophan synthase alpha chain.
Os07g0512200	1.54	Similar to Symbiosis-related like protein.
Os07g0602050	1.54	NAD(P)-binding domain domain containing protein.
Os08g0483200	1.54	Nucleotide-binding, alpha-beta plait domain containing protein.
Os08g0529350	1.54	Hypothetical gene.
Os08g0533900	1.54	Hypothetical conserved gene.
Os10g0527400	1.54	Similar to Tau class GST protein 3.
Os12g0538900	1.54	Similar to predicted protein.
Os12g0629700	1.54	Similar to Thaumatin-like protein precursor.
Os01g0246200	1.55	Similar to TCP-domain protein.
Os01g0498802	1.55	Non-protein coding transcript.
Os01g0571166	1.55	Similar to gibberellin responsive1.
Os01g0586000	1.55	Similar to H0714H04.7 protein.
Os01g0920700	1.55	Nucleotide-diphospho-sugar transferase domain containing protein.
Os02g0147100	1.55	Conserved hypothetical protein.
Os02g0471100	1.55	Conserved hypothetical protein.
Os04g0523650	1.55	Hypothetical protein.
Os04g0632600	1.55	Bulb-type lectin domain domain containing protein.
Os04g0677200	1.55	Similar to H0402C08.6 protein.
Os05g0202800	1.55	Similar to Metallothionein-like protein 3B.
Os06g0338200	1.55	Copper amine oxidase family protein.
Os06g0495500	1.55	Multi antimicrobial extrusion protein MatE family protein.
Os07g0255200	1.55	Similar to Helicase-like protein [Oryza sativa (japonica cultivar-group)].
Os08g0394700	1.55	Conserved hypothetical protein.
Os08g0529300	1.55	Hypothetical conserved gene.
Os09g0240500	1.55	Similar to Sulfate transporter 4.1, chloroplast precursor (AST82).
Os09g0366800	1.55	Hypothetical conserved gene.
Os09g0463900	1.55	Similar to DNA binding protein.
Os10g0549550	1.55	Conserved hypothetical protein.
Os10g0569400	1.55	RIR1a protein precursor.
Os11g0261900	1.55	Metallophosphoesterase domain containing protein.
Os12g0635700	1.55	Similar to GNS1/SUR4 membrane protein.
Os01g0391600	1.56	Conserved hypothetical protein.
Os02g0102900	1.56	Similar to RuBisCO subunit binding-protein beta subunit, chloroplast (60 kDa chaperonin beta subunit) (CPN-60 beta) (Fragment).
Os02g0215200	1.56	Similar to Histone deacetylase.
Os02g0568200	1.56	NPH3 domain containing protein.
Os03g0297850	1.56	Hypothetical protein.
Os04g0365100	1.56	Similar to OSIGBa0135K14.8 protein.
Os04g0627900	1.56	Translation initiation factor SUI1 domain containing protein.
Os06g0295366	1.56	Hypothetical gene.
Os07g0106700	1.56	Similar to Aminotransferase-like protein.
Os08g0246800	1.56	Hypothetical conserved gene.
Os08g0392500	1.56	Hypothetical conserved gene.
Os08g0507702	1.56	Cytochrome P450 family protein.
Os10g0386601	1.56	Non-protein coding transcript.
Os11g0677425	1.56	Similar to Ribonucleases P/MRP protein subunit POP1 containing protein, expressed.
Os12g0116700	1.56	Similar to WRKY transcription factor 64.
Os12g0154700	1.56	Germin-like protein 12-1, Disease resistance
Os12g0211500	1.56	Leucine-rich repeat, N-terminal domain containing protein.
Os01g0758200	1.57	Similar to Dof2 (Fragment).
Os02g0258900	1.57	Similar to CNX2 (COFACTOR OF NITRATE REDUCTASE AND XANTHINE DEHYDROGENASE 2); catalytic.
Os03g0147550	1.57	Hypothetical protein.
Os05g0219900	1.57	C4-dicarboxylate transporter/malic acid transport protein family protein.
Os07g0139000	1.57	Putative zinc finger CCCH domain-containing protein 48.
Os07g0606000	1.57	Conserved hypothetical protein.
Os12g0154800	1.57	RmlC-like jelly roll fold domain containing protein.
Os12g0212100	1.57	Similar to A/G-specific adenine DNA glycosylase.
Os01g0306800	1.58	Conserved hypothetical protein.
Os01g0659200	1.58	Similar to Vacuolar ATP synthase subunit E (EC 3.6.3.14) (V-ATPase E subunit) (Vacuolar proton pump E subunit).
Os01g0881900	1.58	Leucine-rich repeat, cysteine-containing containing protein.
Os02g0191300	1.58	Similar to Amino acid transporter-like protein.
Os02g0218700	1.58	Similar to Allene oxide synthase (EC 4.2.1.92).
Os03g0184100	1.58	Conserved hypothetical protein.
Os03g0327100	1.58	Similar to CUC1.
Os03g0362200	1.58	Armadillo-like helical domain containing protein.
Os06g0486900	1.58	Similar to Formate dehydrogenase, mitochondrial precursor (EC 1.2.1.2) (NAD- dependent formate dehydrogenase) (FDH).
Os07g0553800	1.58	Conserved hypothetical protein.
Os08g0270000	1.58	F-box domain, cyclin-like domain containing protein.
Os12g0230600	1.58	Protein of unknown function DUF1685 family protein.
Os12g0448900	1.58	Similar to Pathogen-inducible alpha-dioxygenase.
Os12g0563000	1.58	Phospholipid/glycerol acyltransferase domain containing protein.
Os01g0106200	1.59	Similar to RER1A protein (AtRER1A).
Os01g0253900	1.59	Similar to triacylglycerol lipase.
Os01g0391100	1.59	Hypothetical gene.
Os02g0592000	1.59	Similar to OSIGBa0106G07.8 protein.
Os02g0819000	1.59	Hypothetical conserved gene.
Os03g0231750	1.59	Hypothetical protein.
Os03g0860700	1.59	Hypothetical conserved gene.
Os04g0543900	1.59	Similar to Glutamate dehydrogenase 2.
Os07g0127500	1.59	Similar to PR-1a pathogenesis related protein (Hv-1a) precursor.
Os07g0471683	1.59	Hypothetical conserved gene.
Os07g0635300	1.59	Similar to Cytochrome P450.
Os09g0265800	1.59	HGWP repeat domain containing protein.
Os09g0429200	1.59	Similar to Glutamate receptor.
Os11g0131800	1.59	Similar to H0114G12.9 protein.
Os11g0589800	1.59	Similar to NB-ARC domain containing protein.
Os11g0668300	1.59	Hypothetical conserved gene.
Os01g0568950	1.6	Similar to barren inflorescence2.
Os01g0761300	1.6	Hypothetical gene.
Os01g0816100	1.6	Similar to NAC domain protein.
Os02g0685900	1.6	Similar to Calcium dependent protein kinase.
Os03g0355700	1.6	Hypothetical conserved gene.
Os04g0179700	1.6	Syn-pimara-7,15-diene synthase.
Os08g0211750	1.6	Conserved hypothetical protein.
Os09g0551400	1.6	Similar to S-locus receptor-like kinase RLK14.
Os11g0677000	1.6	Similar to NB-ARC domain containing protein, expressed.
Os01g0296700	1.61	Glycoside hydrolase, family 3 N-terminal domain containing protein.
Os01g0943950	1.61	Hypothetical conserved gene.
Os03g0571900	1.61	Similar to transparent testa 12 protein.
Os03g0666300	1.61	Hypothetical conserved gene.
Os04g0131800	1.61	Similar to OSIGBa0103I21.6 protein.
Os06g0632300	1.61	Similar to Transposon protein.
Os07g0281800	1.61	Similar to Aldehyde oxidase-2.
Os07g0536300	1.61	Gnk2-homologous domain domain containing protein.
Os08g0544400	1.61	ABC-2 type transporter domain containing protein.
Os09g0130300	1.61	Hypothetical protein.
Os09g0267300	1.61	Hypothetical conserved gene.
Os10g0108800	1.61	Hypothetical conserved gene.
Os10g0468500	1.61	Serine/threonine protein kinase-related domain containing protein.
Os10g0494200	1.61	Similar to N-acetyl-gamma-glutamyl-phosphate reductase.
Os01g0364400	1.62	Protein kinase, catalytic domain domain containing protein.
Os01g0615050	1.62	Proteinase inhibitor I13, potato inhibitor I family protein.
Os01g0627967	1.62	Hypothetical protein.
Os01g0650200	1.62	Similar to Esterase.
Os01g0661750	1.62	Hypothetical conserved gene.
Os01g0684601	1.62	Non-protein coding transcript.
Os02g0140400	1.62	Similar to Beta-amyrin synthase.
Os02g0220500	1.62	Elongation factor 1-gamma (EF-1-gamma) (eEF-1B gamma).
Os02g0445200	1.62	Similar to SLP16.
Os02g0536300	1.62	Leucine-rich repeat 2 domain containing protein.
Os02g0561800	1.62	E3 ubiquitin ligase EL5 (EC 6.3.2.-).
Os02g0621300	1.62	Fatty acid hydroxylase domain containing protein.
Os03g0351700	1.62	Conserved hypothetical protein.
Os03g0636800	1.62	Similar to cDNA clone:J033073A22, full insert sequence.
Os03g0643050	1.62	Transposase, IS4-like domain containing protein.
Os04g0437900	1.62	Non-protein coding transcript.
Os06g0160000	1.62	Hypothetical protein.
Os06g0233800	1.62	Conserved hypothetical protein.
Os09g0438500	1.62	Hypothetical conserved gene.
Os09g0532000	1.62	TonB box, conserved site domain containing protein.
Os01g0322300	1.63	Similar to soluble inorganic pyrophosphatase.
Os01g0588400	1.63	Band 7 protein family protein.
Os01g0831800	1.63	Conserved hypothetical protein.
Os03g0129300	1.63	Similar to Glyceraldehyde-3-phosphate dehydrogenase (EC 1.2.1.13) (Fragment).
Os04g0128400	1.63	Similar to OSIGBa0126J24.7 protein.
Os04g0430900	1.63	Magnesium transporter MRS2-F.
Os05g0513900	1.63	Similar to Proline iminopeptidase (EC 3.4.11.5) (PIP) (Prolyl aminopeptidase) (PAP).
Os07g0197500	1.63	Disease resistance protein domain containing protein.
Os10g0190000	1.63	Similar to Ubiquitin-conjugating enzyme E2 M (EC 6.3.2.19) (Ubiquitin-protein ligase M) (Ubiquitin carrier protein M) (Nedd8-conjugating enzyme Ubc12).
Os12g0512800	1.63	Cytochrome P450 710 (EC 1.14.13.68) (4-hydroxyphenylacetaldehyde oxime monooxygenase).
Os01g0316100	1.64	FAD dependent oxidoreductase family protein.
Os01g0591500	1.64	Non-protein coding transcript.
Os01g0965900	1.64	Conserved hypothetical protein.
Os02g0177300	1.64	Squamosa-promoter binding protein 1.
Os02g0286891	1.64	Similar to OSIGBa0161P06.1 protein.
Os05g0574800	1.64	Hypothetical conserved gene.
Os06g0248600	1.64	Conserved hypothetical protein.
Os06g0568600	1.64	Similar to Ent-kaurene oxidase 1 (Fragment).
Os07g0271600	1.64	Similar to MAK16 protein-related.
Os08g0238700	1.64	Conserved hypothetical protein.
Os08g0328050	1.64	Hypothetical protein.
Os11g0258900	1.64	Conserved hypothetical protein.
Os01g0681000	1.65	Uncharacterised protein family UPF0089 domain containing protein.
Os01g0936700	1.65	Conserved hypothetical protein.
Os02g0210100	1.65	Conserved hypothetical protein.
Os04g0474300	1.65	Glycoside hydrolase, family 1 protein.
Os05g0263100	1.65	Similar to SHR5-receptor-like kinase (Fragment).
Os05g0448300	1.65	Similar to glycerol-3-phosphate acyltransferase 8.
Os06g0129650	1.65	Hypothetical protein.
Os06g0145700	1.65	Pathogenesis-related transcriptional factor/ERF, DNA-binding domain containing protein.
Os07g0626300	1.65	Similar to predicted protein.
Os08g0522700	1.65	BTB/POZ-like domain containing protein.
Os12g0629300	1.65	Similar to Thaumatin-like protein.
Os01g0318400	1.66	Conserved hypothetical protein.
Os04g0535600	1.66	Similar to Beta-fructofuranosidase 1 precursor (EC 3.2.1.26) (Sucrose 1) (Invertase 1).
Os07g0645900	1.66	Protein of unknown function DUF1677, Oryza sativa domain containing protein.
Os07g0672566	1.66	Hypothetical gene.
Os08g0368166	1.66	Hypothetical protein.
Os09g0464000	1.66	Similar to Carbonate dehydratase-like protein.
Os12g0226900	1.66	Similar to Allyl alcohol dehydrogenase.
Os01g0342750	1.67	Hypothetical conserved gene.
Os01g0713800	1.67	Similar to RNA binding.
Os02g0114200	1.67	Similar to Serine carboxypeptidase 3.
[truncated: 527 more rows]
