# Supplementary material for: Abiotic stress and genome dynamics: specific genes and transposable elements response to iron excess in rice
Source: Rice (N Y). 2015 Feb 25;8:13. doi: 10.1186/s12284-015-0045-6 (PMC4385019; doi:10.1186/s12284-015-0045-6)
Supplement: Additional file 2: Table S2. — Number of up and down-regulated genes in leaves of 18-day-old rice seedlings (Oryza sativa ssp. japonica cv. Nipponbare) after four days of iron excess exposure, and its respective metabolic pathway generated by Kegg (Kyoto Encyclopedia of Genes and Genomes). [file 12284_2015_45_MOESM2_ESM.xls]

## Sheet: Plan1
Additional file 2
Pathway	Up-regulated	Down-regulated
Biotin metabolism	1
Butirosin and neomycin biosynthesis	1
C5-Branched dibasic acid metabolism	1
Caprolactam degradation	1
Ethylbenzene degradation	1
Flavone and flavonol biosynthesis	1
Glycosphingolipid biosynthesis - globo series	1
Histidine metabolism	1	1
Isoflavonoid biosynthesis	1
Lipoic acid metabolism	1
Naphthalene degradation	1
N-Glycan biosynthesis	1
Other types of O-glycan biosynthesis	1
Primary bile acid biosynthesis	1
Selenocompound metabolism	1
Stilbenoid, diarylheptanoid and gingerol biosynthesis	1
Styrene degradation	1
Various types of N-glycan biosynthesis	1
Biosynthesis of type II polyketide products	1
Benzoxazinoid biosynthesis	2
Caffeine metabolism	2
Carotenoid biosynthesis	2
Chloroalkane and chloroalkene degradation	2	1
Chlorocyclohexane and chlorobenzene degradation	2
D-Glutamine and D-glutamate metabolism	2
Ether lipid metabolism	2
Fatty acid elongation	2
Flavonoid biosynthesis	2
Fluorobenzoate degradation	2
Glucosinolate biosynthesis	2
Limonene and pinene degradation	2	1
Novobiocin biosynthesis	2
Riboflavin metabolism	2	1
Streptomycin biosynthesis	2
Synthesis and degradation of ketone bodies	2
Taurine and hypotaurine metabolism	2
Toluene degradation	2
Zeatin biosynthesis	2
Fatty acid biosynthesis	3
Geraniol degradation	3
Glycosaminoglycan degradation	3
Glycosphingolipid biosynthesis - ganglio series	3
One carbon pool by folate	3
Steroid biosynthesis	3
Vitamin B6 metabolism	3
Aminobenzoate degradation	4	1
Arachidonic acid metabolism	4
Benzoate degradation	4
Cyanoamino acid metabolism	4
Lysine biosynthesis	4
Nicotinate and nicotinamide metabolism	4
Retinol metabolism	4
Steroid hormone biosynthesis	4
Terpenoid backbone biosynthesis	4
Ubiquinone and other terpenoid-quinone biosynthesis	4
Valine, leucine and isoleucine biosynthesis	4
T cell receptor signaling pathway	5
Aminoacyl-tRNA biosynthesis	6
Fructose and mannose metabolism	6
Inositol phosphate metabolism	6
Isoquinoline alkaloid biosynthesis	6
Other glycan degradation	6
Pantothenate and CoA biosynthesis	6
Porphyrin and chlorophyll metabolism	6	1
Sulfur metabolism	6
Biosynthesis of unsaturated fatty acids	6
Butanoate metabolism	7
Diterpenoid biosynthesis	7
Linoleic acid metabolism	7
Lysine degradation	7	1
Pentose phosphate pathway	7
Phosphatidylinositol signaling system	7
Sphingolipid metabolism	7
Drug metabolism - other enzymes	8
Pentose and glucuronate interconversions	8	1
Propanoate metabolism	8	1
Tropane, piperidine and pyridine alkaloid biosynthesis	8
Carbon fixation pathways in prokaryotes	9
Nitrogen metabolism	9	1
Tryptophan metabolism	9
Ascorbate and aldarate metabolism	10	1
Citrate cycle (TCA cycle)	10
Galactose metabolism	10
Glycerolipid metabolism	10	1
Oxidative phosphorylation	10
Thiamine metabolism	10
Alanine, aspartate and glutamate metabolism	11
alpha-Linolenic acid metabolism	11
beta-Alanine metabolism	11	1
Glycerophospholipid metabolism	11
Pyrimidine metabolism	11
Pyruvate metabolism	11	1
Arginine and proline metabolism	12	1
Cysteine and methionine metabolism	12
Glycine, serine and threonine metabolism	12
Tyrosine metabolism	13	1
Carbon fixation in photosynthetic organisms	14
Phenylalanine, tyrosine and tryptophan biosynthesis	14
Fatty acid metabolism	15	1
Glyoxylate and dicarboxylate metabolism	15
Metabolism of xenobiotics by cytochrome P450	15
Amino sugar and nucleotide sugar metabolism	16
Glycolysis / Gluconeogenesis	16	1
Phenylpropanoid biosynthesis	16	3
Valine, leucine and isoleucine degradation	17	1
Glutathione metabolism	20
Phenylalanine metabolism	20	3
Drug metabolism - cytochrome P450	21	1
Biosynthesis of alkaloids derived from terpenoid and polyketide	22
Biosynthesis of alkaloids derived from histidine and purine	23
Biosynthesis of terpenoids and steroids	27
Methane metabolism	28	5
Starch and sucrose metabolism	29	1
Biosynthesis of alkaloids derived from ornithine, lysine and nicotinic acid	30
Purine metabolism	35
Biosynthesis of alkaloids derived from shikimate pathway	36
Biosynthesis of phenylpropanoids	48
Biosynthesis of plant hormones	60
Microbial metabolism in diverse environments	73
Biosynthesis of secondary metabolites	113
Cumulative total	1187	33
