# Supplementary material for: Abiotic stress and genome dynamics: specific genes and transposable elements response to iron excess in rice
Source: Rice (N Y). 2015 Feb 25;8:13. doi: 10.1186/s12284-015-0045-6 (PMC4385019; doi:10.1186/s12284-015-0045-6)
Supplement: Additional file 3: Table S3. — Number of up-regulated genes involved in biosynthesis of plant hormones in leaves of 18-day-old rice seedlings (Oryza sativa ssp. japonica cv. Nipponbare) after four days of iron excess exposure, generated by Kegg (Kyoto Encyclopedia of Genes and Genomes). [file 12284_2015_45_MOESM3_ESM.xls]

## Sheet: Feuille1
Additional file 3
Function	Enzyme classification	Number of genes	Gene-ID
(2E,6E)-farnesyl diphosphate synthase	ec:2.5.1.10	1	Os07g0580900
1-aminocyclopropane-1-carboxylate synthase	ec:4.4.1.14	5	Os04g0578000, Os02g0306401, Os11g0644800, Os02g0302200, Os07g0108300
1-deoxy-D-xylulose-5-phosphate synthase	ec:2.2.1.7	1	Os07g0190000
3beta-hydroxy-Delta5-steroid dehydrogenase	ec:1.1.1.145	1	Os05g0110300
3-deoxy-7-phosphoheptulonate synthase	ec:2.5.1.54	2	Os07g0622200, Os08g0484500
6-phosphofructokinase	ec:2.7.1.11	1	Os04g0469500
7-dehydrocholesterol reductase	ec:1.3.1.21	1	Os02g0465400
acetyl-CoA C-acyltransferase	ec:2.3.1.16	1	Os02g0817700
aconitate hydratase	ec:4.2.1.3	2	Os06g0303400, Os09g0449600
acyl-CoA oxidase	ec:1.3.3.6	2	Os11g0605500, Os05g0163700
anthranilate phosphoribosyltransferase	ec:2.4.2.18	1	Os03g0126000
anthranilate synthase	ec:4.1.3.27	1	Os03g0264400
aspartate transaminase	ec:2.6.1.1	2	Os03g0195100, Os02g0797500
ATP citrate synthase	ec:2.3.3.8	1	Os02g0194100
citrate (Si)-synthase	ec:2.3.3.1	1	Os02g0194100
cystathionine gamma-synthase	ec:2.5.1.48	1	Os10g0517500
dihydrolipoyl dehydrogenase	ec:1.8.1.4	1	Os05g0160000
dihydrolipoyllysine-residue acetyltransferase	ec:2.3.1.12	1	Os06g0499900
dihydrolipoyllysine-residue succinyltransferase	ec:2.3.1.61	1	Os06g0499900
dimethylallyltranstransferase	ec:2.5.1.1	1	Os07g0580900
enoyl-CoA hydratase	ec:4.2.1.17	1	Os02g0654100
ent-copalyl diphosphate synthase	ec:5.5.1.13	1	Os02g0571100
ent-kaurene oxidase	ec:1.14.13.78	2	Os06g0570100, Os06g0569500
ent-kaurene synthase	ec:4.2.3.19	4	Os02g0570400, Os04g0179700, Os11g0474600, Os12g0491800
fructose-bisphosphate aldolase	ec:4.1.2.13	2	Os08g0120600, Os05g0402700
geranylgeranyl diphosphate synthase	ec:2.5.1.29	1	Os07g0580900
glyceraldehyde-3-phosphate dehydrogenase (NADP+) (phosphorylating)	ec:1.2.1.13	2	Os03g0129300, Os04g0459500
glyceraldehyde-3-phosphate dehydrogenase (phosphorylating)	ec:1.2.1.12	3	Os03g0129300, Os04g0459500, Os08g0126300
hydroperoxide dehydratase	ec:4.2.1.92	1	Os03g0225900
indole-3-glycerol-phosphate synthase	ec:4.1.1.48	1	Os09g0255400
linoleate 13S-lipoxygenase	ec:1.13.11.12	4	Os03g0700700-01, Os04g0511200, Os12g0448900, Os12g0560200
malate dehydrogenase	ec:1.1.1.37	3	Os01g0829800, Os08g0434300, Os12g0632700
methionine adenosyltransferase	ec:2.5.1.6	1	Os01g0293000
phosphoribosylanthranilate isomerase	ec:5.3.1.24	1	Os02g0266000
phytoene synthase	ec:2.5.1.32	1	Os06g0729000
pyruvate dehydrogenase (acetyl-transferring)	ec:1.2.4.1	1	Os07g0170100
pyruvate kinase	ec:2.7.1.40	1	Os11g0216000
ribose-phosphate diphosphokinase	ec:2.7.6.1	1	Os01g0723600
shikimate dehydrogenase	ec:1.1.1.25	1	Os10g0502400
shikimate kinase	ec:2.7.1.71	1	Os06g0225800
squalene monooxygenase	ec:1.14.99.7	1	Os03g0231700
succinate dehydrogenase (ubiquinone)	ec:1.3.5.1	1	Os08g0120000
tryptophan synthase	ec:4.2.1.20	3	Os03g0797400, Os03g0797500, Os07g0182100
