# Supplementary material for: Abiotic stress and genome dynamics: specific genes and transposable elements response to iron excess in rice
Source: Rice (N Y). 2015 Feb 25;8:13. doi: 10.1186/s12284-015-0045-6 (PMC4385019; doi:10.1186/s12284-015-0045-6)
Supplement: Additional file 4: Table S4. — Number of significant occurrences of ABA responsive cis-regulatory elements in promoter (1 kbp upstream) of up-regulated genes in leaves of 18-day-old rice seedlings (Oryza sativa ssp. japonica cv. Nipponbare) after four days of iron excess exposure: locus ID, fold-change (log2FC) and description of 20-ABADESI1, 21- ABADESI2, 25-ABRE2HVA1, 27-ABRE3HVA1, 28-ABRE3HVA22, 30-ABREA2HVA1, 31-ABREATCONSENSUS, 32-ABREATRD22, 33-ABREAZMRAB28,- 34- BREBNNAPA, 35-ABREBZMRAB28, 36-ABRECE1HVA22, 39-ABREDISTBBNNAPA, 40-ABRELATERD1, 41-ABREMOTIFAOSOSEM, 42-BREMOTIFIIIOSRAB16B, 43-ABREMOTIFIOSRAB16B, 44-ABREOSRAB21, 45-ABRERATCAL, 46-ABRETAEM, 47-ABREZMRAB28, 50-ACGTABREMOTIFA2OSEM, and 51-ACGTABREMOTIFAOSOSEM. NBS – number of binding sites, NDCRE (number of different cis-regulatory elements). [file 12284_2015_45_MOESM4_ESM.xls]

## Sheet: Feuille1
Locus_ID	Log2FC	Description	Cis-regulatory element code																							NBS	NDCRE
			20	21	25	27	28	30	31	32	33	34	35	36	39	40	41	42	43	44	45	46	47	50	51
Os01g0143800	1.19	Mitochondrial glycoprotein family protein.																		1						1	1
Os01g0144200	1.18	Vacuolar import and degradation protein Vid24 domain containing protein.																		1						1	1
Os01g0152700	1.34	Similar to Histone H2B (CaH2B).																		1						1	1
Os01g0164600	1.07	Protein phosphatase 2C-related domain containing protein.																						1		1	1
Os01g0180850	1.27	Hypothetical protein.																		1						1	1
Os01g0217100	1.05	Conserved hypothetical protein.																		1						1	1
Os01g0231800	1.29	Similar to cDNA clone:J033025F17, full insert sequence.																1								1	1
Os01g0260500	1.74	Hypothetical conserved gene.																		1						1	1
Os01g0296700	1.61	Glycoside hydrolase, family 3 N-terminal domain containing protein.																		1						1	1
Os01g0348900	2.59	SalT gene product (Salt-induced protein).																						1		1	1
Os01g0364400	1.62	Protein kinase, catalytic domain domain containing protein.																		1						1	1
Os01g0373500	2.09	Protein of unknown function DUF594 domain containing protein.																						1		1	1
Os01g0392800	1.76	Similar to DET1-like protein.																		1						1	1
Os01g0503400	1.43	Similar to (Rice Genome Annotation Project) metal transporter Nramp6.																		1						1	1
Os01g0507300	1.47	Protein of unknown function DUF92, transmembrane family protein.																						1		1	1
Os01g0535300	1.32	Zinc finger, RING-type domain containing protein.																						1		1	1
Os01g0571800	1.68	Lateral organ boundaries, LOB domain containing protein.																		1						1	1
Os01g0591500	1.64	Non-protein coding transcript.																						1		1	1
Os01g0617950	1.16	Non-protein coding transcript.																		1						1	1
Os01g0628950	1.42	Hypothetical protein.																		1						1	1
Os01g0661750	1.62	Hypothetical conserved gene.																		1						1	1
Os01g0711700	1.14	Non-protein coding transcript.																						1		1	1
Os01g0742250	1.54	Hypothetical protein.								1																1	1
Os01g0775300	1.2	MATH domain containing protein.																		1						1	1
Os01g0815100	1.02	Hypothetical conserved gene.																		1						1	1
Os01g0830100	1.09	Pyridine nucleotide-disulphide oxidoreductase, NAD-binding region domain containing protein.																1								1	1
Os01g0844300	1.24	Similar to Peptidylprolyl isomerase.																		1						1	1
Os01g0844700	1.15	Similar to protein binding protein.																						1		1	1
Os01g0901900	1.37	S1, RNA binding domain containing protein.																		1						1	1
Os01g0944100	2.14	Conserved hypothetical protein.																		1						1	1
Os01g0956200	1.31	Glycosyltransferase AER61, uncharacterized domain containing protein.																						1		1	1
Os01g0962200	1.09	Similar to Membrane protein.																		1						1	1
Os01g0971700	1.07	Streptomyces cyclase/dehydrase family protein.																		1						1	1
Os01g0977600	1.21	Armadillo-type fold domain containing protein.																						1		1	1
Os02g0110900	1.23	Hypothetical conserved gene.																						1		1	1
Os02g0112900	3.94	Similar to Viroid RNA-binding protein (Fragment).																		1						1	1
Os02g0168700	1.15	Peptidyl-prolyl cis-trans isomerase, FKBP-type domain containing protein.																		1						1	1
Os02g0194100	1.12	Similar to Citrate synthase (EC 4.1.3.7).																						1		1	1
Os02g0227600	1.48	Leucine-rich repeat domain containing protein.																		1						1	1
Os02g0258900	1.57	Similar to CNX2 (COFACTOR OF NITRATE REDUCTASE AND XANTHINE DEHYDROGENASE 2).											1													1	1
Os02g0325300	1.18	Similar to autoinhibited H+ ATPase.																		1						1	1
Os02g0548900	1.7	Similar to threonine endopeptidase.																						1		1	1
Os02g0621300	1.62	Fatty acid hydroxylase domain containing protein.																		1						1	1
Os02g0650900	2.21	Similar to Glutamate dehydrogenase 2 (EC 1.4.1.3) (GDH 2).																						1		1	1
Os02g0654100	1.46	Similar to Enoyl-CoA hydratase.																						1		1	1
Os02g0678800	1.07	Similar to Transcription activator.																		1						1	1
Os02g0697600	1.42	ATPase, AAA-type, core domain containing protein.																		1						1	1
Os02g0707900	1.25	Rossmann-like alpha/beta/alpha sandwich fold domain containing protein.																						1		1	1
Os02g0723600	1.19	Similar to RNA polymerase Rpb3/Rpb11 dimerisation domain containing protein, expressed.																						1		1	1
Os02g0744000	1.27	Similar to NDF6 (NDH DEPENDENT FLOW 6).																						1		1	1
Os02g0797500	1.38	Similar to Plastidic aspartate aminotransferase.												1												1	1
Os02g0827600	1.5	Protein of unknown function DUF3531 domain containing protein.																		1						1	1
Os02g0832900	1.01	Similar to RNA binding protein.																		1						1	1
Os03g0113750	1.27	Hypothetical protein.																						1		1	1
Os03g0114200	1.51	Nucleic acid-binding, OB-fold domain containing protein.																		1						1	1
Os03g0201100	1.06	Similar to Cyclophilin-like protein PPIL3b.																						1		1	1
Os03g0310800	1.04	Similar to Hypersensitive reaction associated Ca2+-binding protein.																		1						1	1
Os03g0390200	1.08	Serine/threonine-protein kinase SAPK1 (EC 2.7.1.37).																						1		1	1
Os03g0561400	3.03	Conserved hypothetical protein.																		1						1	1
Os03g0626600	1.33	Zinc finger, LIM-type domain containing protein.																		1						1	1
Os03g0638200	1.06	Similar to Transporter-like protein.																		1						1	1
Os03g0643050	1.62	Transposase, IS4-like domain containing protein.																						1		1	1
Os03g0650900	1.33	Zinc finger, RING/FYVE/PHD-type domain containing protein.																		1						1	1
Os03g0651700	1.47	Conserved hypothetical protein.																		1						1	1
Os03g0724800	1.09	Conserved hypothetical protein.																		1						1	1
Os03g0749100	1.95	Similar to Beta-glucanase.																		1						1	1
Os03g0767500	1.04	Thioredoxin domain 2 containing protein.																						1		1	1
Os03g0773700	1.07	Similar to Receptor-like protein kinase 2.																						1		1	1
Os03g0788000	1.88	Similar to OSIGBa0116M22.8 protein.																						1		1	1
Os03g0790700	1.09	Aldehyde oxidase-2.																		1						1	1
Os03g0852800	1.02	Similar to NPC4 (NONSPECIFIC PHOSPHOLIPASE C4).																						1		1	1
Os04g0184900	1.97	Hypothetical protein.								1																1	1
Os04g0234500	1.4	Hypothetical protein.																						1		1	1
Os04g0278900	1.67	tRNA-dihydrouridine synthase domain containing protein.																		1						1	1
Os04g0412100	1.06	Similar to H0717B12.8 protein.																						1		1	1
Os04g0432100	1.38	Transcription factor GRAS domain containing protein.																		1						1	1
Os04g0531900	1.12	Short-chain dehydrogenase/reductase SDR domain containing protein.																		1						1	1
Os04g0538400	1.24	Similar to Nodulin 21 (N-21).																		1						1	1
Os04g0556400	1.16	Similar to UDP-glycosyltransferase UGT93B9.																					1			1	1
Os04g0573000	1.01	Major facilitator superfamily MFS_1 protein.																		1						1	1
Os04g0597700	1.32	Hypothetical protein.																						1		1	1
Os04g0601800	1.22	Similar to Plastid protein.																						1		1	1
Os04g0619000	1.18	Similar to L1332.9 protein.													1											1	1
Os04g0627900	1.56	Translation initiation factor SUI1 domain containing protein.																						1		1	1
Os04g0660100	1.27	Similar to H0112G12.1 protein.																						1		1	1
Os04g0665900	1.1	Similar to H1005F08.13 protein.																		1						1	1
Os05g0115100	1.91	Protein of unknown function DUF1635 family protein.																		1						1	1
Os05g0171900	1.5	Glyoxalase/bleomycin resistance protein/dioxygenase domain containing protein.																						1		1	1
Os05g0178600	1.01	Similar to Auxin-responsive protein (Aux/IAA) (Fragment).																						1		1	1
Os05g0210400	1.39	Lipase, GDSL domain containing protein.																						1		1	1
Os05g0237800	2.49	Similar to Histidine amino acid transporter.																		1						1	1
Os05g0263100	1.65	Similar to SHR5-receptor-like kinase (Fragment).																					1			1	1
Os05g0283000	1.29	Conserved hypothetical protein.																						1		1	1
Os05g0289400	1.03	Hypothetical conserved gene.																		1						1	1
Os05g0322900	1.15	Similar to WRKY transcription factor 45.																		1						1	1
Os05g0363100	1.8	Similar to Monoglyceride lipase.																		1						1	1
Os05g0366600	1.07	Similar to Hydroxyisourate hydrolase.																		1						1	1
Os05g0372900	1.42	Conserved hypothetical protein.																		1						1	1
Os05g0397800	1.17	Similar to dnaJ domain containing protein.												1												1	1
Os05g0402900	2.39	Similar to EDGP.																		1						1	1
Os05g0427300	1.18	Similar to RNA binding protein (Fragment).																		1						1	1
Os05g0463000	1.71	Similar to Receptor protein kinase-like protein.																		1						1	1
Os05g0513900	1.63	Similar to Proline iminopeptidase (EC 3.4.11.5) (PIP) (Prolyl aminopeptidase) (PAP).																		1						1	1
Os05g0524300	1.12	Similar to Mitochondrial processing peptidase.																		1						1	1
Os05g0541000	1.36	Hypothetical protein.																						1		1	1
Os05g0574600	1.38	Similar to 3-ketoacyl-CoA synthase.																		1						1	1
Os05g0575000	2.31	Similar to predicted protein.																						1		1	1
Os05g0575800	2.03	Hypothetical conserved gene.																						1		1	1
Os06g0104000	1.15	Protein of unknown function DUF3754 domain containing protein.																						1		1	1
Os06g0133400	1.49	Conserved hypothetical protein.																		1						1	1
Os06g0158900	1.95	Similar to Multidrug-resistance associated protein 3.																		1						1	1
Os06g0185400	1.06	Conserved hypothetical protein.																		1						1	1
Os06g0207000	1.19	Fumble domain containing protein.																		1						1	1
Os06g0243900	2.34	Hypothetical protein.																					1			1	1
Os06g0354700	1.11	Alpha/beta hydrolase-fold family protein, Chlorophyll degradation during senescence																		1						1	1
Os06g0360600	1.39	Conserved hypothetical protein.																						1		1	1
Os06g0495500	1.55	Multi antimicrobial extrusion protein MatE family protein.																		1						1	1
Os06g0496601	1.06	Hypothetical gene.																		1						1	1
Os06g0637400	1.76	Conserved hypothetical protein.																		1						1	1
Os06g0655100	1.01	Similar to D-3-phosphoglycerate dehydrogenase.																		1						1	1
Os06g0684900	1.52	F-box domain, Skp2-like domain containing protein.																		1						1	1
Os07g0108300	1.14	Similar to Alanine aminotransferase.																						1		1	1
Os07g0131500	1.42	Similar to lectin-like receptor kinase 7.																						1		1	1
Os07g0148200	1.03	Similar to Flavonol 3-O-glucosyltransferase (EC 2.4.1.91).																						1		1	1
Os07g0165100	1.25	Similar to predicted protein.																		1						1	1
Os07g0182000	1.48	Basic leucine zipper transcriptional activator, Grain filling																						1		1	1
Os07g0187900	1.14	Similar to nitrate and chloride transporter.																		1						1	1
Os07g0195350	1.38	Similar to ESTs AU075609(C63344).																		1						1	1
Os07g0228000	1.02	Hypothetical conserved gene.																		1						1	1
Os07g0249900	1.04	Peptidase M20 family protein.																						1		1	1
Os07g0267200	2.43	Conserved hypothetical protein.																		1						1	1
Os07g0414800	1.49	F-actin capping protein, alpha subunit family protein.																		1						1	1
Os07g0438300	1.21	Similar to OSIGBa0153E02-OSIGBa0093I20.19 protein.								1																1	1
Os07g0439000	1.14	Hypothetical conserved gene.																		1						1	1
Os07g0500300	1.19	C2 calcium-dependent membrane targeting domain containing protein.												1												1	1
Os07g0539900	1.4	Similar to Beta-1,3-glucanase-like protein.																					1			1	1
Os07g0602800	1.2	Similar to glycerophosphoryl diester phosphodiesterase.																		1						1	1
Os07g0606000	1.57	Conserved hypothetical protein.																		1						1	1
Os07g0616850	1.26	Hypothetical protein.																						1		1	1
Os07g0656200	1.23	Similar to Beta-glucosidase 26.												1												1	1
Os07g0680000	1.16	Similar to Vacuolar sorting receptor 1 precursor (AtVSR1).					1																			1	1
Os08g0126000	1.48	Hypothetical conserved gene.																						1		1	1
Os08g0132100	1.71	Hypothetical conserved gene.								1																1	1
Os08g0169100	2.29	Hypothetical gene.																		1						1	1
Os08g0189200	1.79	Similar to Oxalate oxidase (Fragment).																		1						1	1
Os08g0206500	1.06	Similar to HAP5 subunit of HAP complex.																		1						1	1
Os08g0217050	2.35	Similar to H0124E07.9 protein.																						1		1	1
Os08g0256300	1.83	Similar to OSIGBa0135A16.2 protein.																		1						1	1
Os08g0266300	1.1	Similar to predicted protein.																						1		1	1
Os08g0320800	1.45	Similar to Endoribonuclease E-like protein.																						1		1	1
Os08g0344300	1.21	Uncharacterised protein family UPF0041 domain containing protein.																						1		1	1
Os08g0384900	1.01	Zinc finger, RING/FYVE/PHD-type domain containing protein.																						1		1	1
Os08g0393700	1.74	Similar to predicted protein.		1																						1	1
Os08g0470200	1.39	Similar to Nectarin III.																		1						1	1
Os08g0490000	1.01	Helix-loop-helix DNA-binding domain containing protein.																		1						1	1
Os08g0494100	1.18	Transcription factor, MADS-box domain containing protein.																		1						1	1
Os08g0498400	1.25	Similar to Caffeoyl-CoA O-methyltransferase (Fragment).																		1						1	1
Os08g0516200	1.69	BTB/POZ-like domain containing protein.																		1						1	1
Os08g0532400	1.09	Similar to AT.I.24-7 protein.																						1		1	1
Os08g0544250	3.4	Hypothetical gene.																						1		1	1
Os08g0546800	1.08	Similar to Heat stress transcription factor B-2b.																						1		1	1
Os09g0259000	1.08	Conserved hypothetical protein.																		1						1	1
Os09g0299400	1.01	Similar to TPK1.																		1						1	1
Os09g0373750	1.27	Hypothetical gene.																		1						1	1
Os09g0384601	2.82	Hypothetical gene.																		1						1	1
Os09g0406200	1.38	Similar to Uncharacterized protein OsI_031781.																						1		1	1
Os09g0410500	1.79	Similar to teosinte-branched one.																						1		1	1
Os09g0418500	1.28	Similar to CBL-interacting protein kinase 14.																		1						1	1
Os09g0425200	1.18	Conserved hypothetical protein.																						1		1	1
Os09g0511700	1.19	Similar to Prunasin hydrolase isoform PH C precursor (EC 3.2.1.118).													1											1	1
Os09g0513100	1.52	Similar to Phospholipase A1.																		1						1	1
Os09g0561500	1.53	Similar to Wall-associated kinase-like 1.																		1						1	1
Os09g0572000	2.5	Pathogenesis-related transcriptional factor and ERF domain containing protein.																		1						1	1
Os10g0102900	1.06	Similar to OSIGBa0140C02.4 protein.																						1		1	1
Os10g0147400	1.25	Similar to Auxin influx carrier protein.																						1		1	1
Os10g0205700	1.18	Pollen Ole e 1 allergen/extensin domain containing protein.																		1						1	1
Os10g0344000	1.07	Similar to transparent testa 12 protein.																		1						1	1
Os10g0360175	1.01	Hypothetical gene.												1												1	1
Os10g0389200	1.18	Similar to Red chlorophyll catabolite reductase [Oryza sativa (japonica cultivar-group)].																						1		1	1
Os10g0445900	1.05	Conserved hypothetical protein.																		1						1	1
Os10g0532150	1.03	Similar to Amine oxidase, flavin-containing family protein, expressed.																		1						1	1
Os10g0537450	1.08	Hypothetical protein.								1																1	1
Os10g0577800	1.09	Poly(ADP-ribose) polymerase, catalytic region domain containing protein.																		1						1	1
Os11g0135400	1.11	60S acidic ribosomal protein P0.																		1						1	1
Os11g0175700	1.73	Similar to Transcription factor PCF3.																		1						1	1
Os11g0181900	1.95	Prefoldin domain containing protein.																						1		1	1
Os11g0195600	1.53	Similar to Amino acid carrier (Fragment).												1												1	1
Os11g0220300	1.27	Similar to NB-ARC domain containing protein, expressed.																						1		1	1
Os11g0257800	1.5	Hypothetical protein.																		1						1	1
Os11g0265800	1.25	Conserved hypothetical protein.																		1						1	1
Os11g0384789	1.88	Similar to Hydrolase.																		1						1	1
Os11g0441550	1.21	Non-protein coding transcript.																		1						1	1
Os11g0549900	1.03	Similar to tubulin alpha-6 chain.																						1		1	1
Os11g0550300	1.03	Hypothetical protein.											1													1	1
Os11g0610700	1.02	WD40 repeat-like domain containing protein.																		1						1	1
Os11g0655800	1.39	Lipase, class 3 family protein.		1																						1	1
Os11g0679700	1.34	Phospholipid/glycerol acyltransferase domain containing protein.								1																1	1
Os12g0106900	1.15	Hemopexin domain containing protein.												1												1	1
Os12g0144401	1.04	Hypothetical protein.																		1						1	1
Os12g0226900	1.66	Similar to Allyl alcohol dehydrogenase.																						1		1	1
Os12g0271700	1.88	Similar to Solanesyl diphosphate synthase 1.																		1						1	1
Os12g0278700	1.02	Similar to Cystinosin homolog.																		1						1	1
Os12g0431100	1.49	ATPase, AAA-type, core domain containing protein.																		1						1	1
Os12g0503000	1.35	Similar to Allantoin permease.																						1		1	1
Os12g0563000	1.58	Phospholipid/glycerol acyltransferase domain containing protein.																						1		1	1
Os12g0578500	1.03	Glycosyl transferase, family 8 protein.																		1						1	1
Os12g0621300	1.33	Zinc finger, PMZ-type domain containing protein.																		1						1	1
Os12g0632000	1.16	Similar to Glycine-rich RNA-binding protein 1 (Fragment).								1																1	1
Os01g0108500	1.81	Protein of unknown function DUF3778 domain containing protein.																			2					2	1
Os01g0133400	1.02	Similar to Hexose transporter (Fragment).																			2					2	1
Os01g0187900	1.05	Similar to Transcription factor MYBS2.										1												1		2	2
Os01g0250200	1.51	Conserved hypothetical protein.																			2					2	1
Os01g0304100	1.29	Similar to Cation chloride cotransporter.																			2					2	1
Os01g0306800	1.58	Conserved hypothetical protein.																			2					2	1
Os01g0318400	1.66	Conserved hypothetical protein.																		1				1		2	2
Os01g0368500	1.18	Protein of unknown function DUF679 domain containing protein.							1															1		2	2
Os01g0558700	1.08	Conserved hypothetical protein.																			2					2	1
Os01g0626400	1.06	DNA-binding protein WRKY2-like (WRKY transcription factor 11) (WRKY16).																			2					2	1
Os01g0649950	1.21	Similar to H0814G11.9 protein.																			2					2	1
Os01g0684900	1.07	Multi antimicrobial extrusion protein MatE family protein.																			2					2	1
Os01g0719000	1.54	Protein of unknown function DUF581 family protein.																			2					2	1
Os01g0829800	1.05	Similar to Malate dehydrogenase precursor (EC 1.1.1.37).																			2					2	1
Os01g0876300	1.46	F-box associated type 1 domain containing protein.																		1				1		2	2
Os01g0884200	1.31	Hypothetical gene.																			2					2	1
Os01g0903100	1.43	Conserved hypothetical protein.																			2					2	1
Os01g0916000	1.35	Conserved hypothetical protein.																			2					2	1
Os01g0949750	1.4	Similar to Glutathione S-transferase GST 28 (Fragment).							1															1		2	2
Os01g0956600	1.11	Nucleotide-binding, alpha-beta plait domain containing protein.																			2					2	1
Os01g0965900	1.64	Conserved hypothetical protein.																			2					2	1
Os02g0216700	1.21	Hypothetical gene.																			2					2	1
Os02g0218700	1.58	Similar to Allene oxide synthase (EC 4.2.1.92).							1															1		2	2
Os02g0478900	1.03	Similar to Splicing factor 3B subunit 1.																			2					2	1
Os02g0480800	1.73	Similar to ATCBL3 (ARABIDOPSIS THALIANA CALCINEURIN B-LIKE 3); calcium ion binding.																			2					2	1
Os02g0559300	1.47	Serine/threonine protein kinase domain containing protein.																		1				1		2	2
Os02g0616600	3.0	Hypothetical protein.																		2						2	1
Os02g0694800	1.53	Similar to ATP binding / protein kinase.																			2					2	1
Os02g0747500	1.09	Similar to HVA22-like protein e (AtHVA22e).																			2					2	1
Os02g0751600	1.38	Peptidyl-prolyl cis-trans isomerase, FKBP-type domain containing protein.																			2					2	1
Os02g0755900	2.02	UDP-glucuronosyl/UDP-glucosyltransferase domain containing protein.																			2					2	1
Os02g0799000	1.33	Similar to DNA-binding protein phosphatase 2C.							1															1		2	2
Os03g0197200	1.73	Similar to Sorbitol transporter.																		1				1		2	2
Os03g0225900	1.53	Allene oxide synthase.																			2					2	1
Os03g0243300	1.26	Similar to 26S proteasome non-ATPase regulatory subunit 4.																		2						2	1
Os03g0362500	2.58	Similar to Terpene synthase family, metal binding domain containing protein, expressed.																		1				1		2	2
Os03g0374400	1.12	SNARE associated Golgi protein domain containing protein.																			2					2	1
Os03g0584300	1.21	Conserved hypothetical protein.							1															1		2	2
Os03g0647500	1.31	Similar to GTP binding protein.																		1				1		2	2
Os03g0658800	1.78	Cytochrome P450 family protein.																			2					2	1
Os03g0700500	1.06	Conserved hypothetical protein.																			2					2	1
Os03g0717600	1.13	Zinc finger, C2H2-type matrin domain containing protein.																			2					2	1
Os03g0758950	2.26	DNA-binding WRKY domain containing protein.																			2					2	1
Os03g0776900	1.05	Similar to mitochondrial import inner membrane translocase subunit TIM14.																			2					2	1
Os03g0826700	1.53	SAM (and some other nucleotide) binding motif domain containing protein.																			2					2	1
Os03g0853200	1.27	Tetraspanin domain containing protein.																			2					2	1
Os04g0126500	1.2	Hypothetical protein.							1															1		2	2
Os04g0131800	1.61	Similar to OSIGBa0103I21.6 protein.																		1				1		2	2
Os04g0142400	1.14	Conserved hypothetical protein.																			2					2	1
Os04g0182200	1.14	2OG-Fe(II) oxygenase domain containing protein.																			2					2	1
Os04g0202300	1.11	Similar to H0512B01.10 protein.																			2					2	1
Os04g0202500	1.07	Similar to H0512B01.12 protein.																			2					2	1
Os04g0252550	1.4	Non-protein coding transcript.																			2					2	1
Os04g0271000	1.86	Similar to NAD-dependent deacetylase sirtuin-7 (EC 3.5.1.-) (SIR2-like protein 7). Splice isoform 2.																			2					2	1
Os04g0322100	1.9	Protein of unknown function DUF26 domain containing protein.																			2					2	1
Os04g0430900	1.63	Magnesium transporter MRS2-F.																			2					2	1
Os04g0614500	1.13	Pyridoxal phosphate-dependent transferase, major region, subdomain 1 domain containing protein.																			2					2	1
Os04g0618500	1.04	Similar to Gamma-SNAP (Fragment).																			2					2	1
Os05g0131401	1.11	Conserved hypothetical protein.																			2					2	1
Os05g0147500	1.14	Serine endopeptidase DegP2 domain containing protein.																			2					2	1
Os05g0305700	1.38	Homeodomain-like containing protein.																			2					2	1
Os05g0378200	1.37	Transcription factor GRAS domain containing protein.							1															1		2	2
Os05g0539400	1.02	Glycoside hydrolase, family 35 protein.																			2					2	1
Os05g0567300	1.3	Similar to GTP-binding protein era.																			2					2	1
Os05g0573600	1.16	Similar to predicted protein.																			2					2	1
Os05g0590201	1.32	Hypothetical gene.																			2					2	1
Os05g0592600	1.11	Translation initiation factor 2 related domain containing protein.																			2					2	1
Os06g0190550	2.02	Conserved hypothetical protein.																			2					2	1
Os06g0286228	1.32	Cupredoxin domain containing protein.												1						1						2	2
Os06g0316950	1.4	Conserved hypothetical protein.							1															1		2	2
Os06g0356800	1.09	Similar to Xylanase inhibitor protein I precursor.																			2					2	1
Os06g0486900	1.58	Similar to Formate dehydrogenase, mitochondrial precursor (EC 1.2.1.2).									1												1			2	2
Os06g0567666	2.11	Hypothetical gene.																			2					2	1
Os06g0570100	1.4	Ent-kaurene oxidase (EC 1.14.13.78) (AtKO1) (Cytochrome P450 701A3).																						2		2	1
Os06g0616900	1.36	Hypothetical protein.																			2					2	1
Os06g0624900	1.08	Similar to zinc-binding family protein.																			2					2	1
Os06g0645600	1.88	Hypothetical conserved gene.																			2					2	1
Os06g0701100	1.09	Eukaryotic initiation factor 4A (eIF4A) (eIF-4A).							1															1		2	2
Os06g0705200	1.39	Hypothetical conserved gene.																			2					2	1
Os07g0132600	1.9	Similar to OSIGBa0103O01.10 protein.							1															1		2	2
Os07g0197500	1.63	Disease resistance protein domain containing protein.																		1				1		2	2
Os07g0239600	1.44	Pentatricopeptide repeat domain containing protein.																			2					2	1
Os07g0484700	1.26	Myb transcription factor domain containing protein.																			2					2	1
Os07g0542800	1.39	Similar to H0306B06.7 protein.																			2					2	1
Os07g0550600	1.34	Transferase family protein.																			2					2	1
Os07g0567400	1.74	Similar to Cytochrome c6.							1															1		2	2
Os07g0570100	1.94	Similar to predicted protein.																		2						2	1
Os07g0621100	1.45	Pentatricopeptide repeat domain containing protein.																			2					2	1
Os07g0629500	2.47	Similar to cDNA clone:002-114-B06, full insert sequence.																		2						2	1
Os07g0650451	1.93	Hypothetical gene.							1															1		2	2
Os08g0254500	1.01	Similar to Preprotein translocase secY subunit, chloroplast precursor (CpSecY).																		1				1		2	2
Os08g0404900	1.24	Hypothetical conserved gene.																			2					2	1
Os09g0106200	1.08	Similar to Ps16 protein.																			2					2	1
Os09g0122300	1.48	Similar to Zinc knuckle family protein.																			2					2	1
Os09g0295200	1.73	Conserved hypothetical protein.																			2					2	1
Os09g0326900	1.75	Similar to Eukaryotic translation initiation factor 5 (eIF-5).									1												1			2	2
Os09g0414600	1.11	Similar to ZF-HD homeobox protein (Fragment).																			2					2	1
Os09g0429200	1.59	Similar to Glutamate receptor.																			2					2	1
Os09g0442400	1.2	t-snare domain containing protein.																			2					2	1
Os09g0464000	1.66	Similar to Carbonate dehydratase-like protein.																			2					2	1
Os09g0478100	1.11	Similar to Cellulose synthase-like protein E1.																			2					2	1
Os09g0531900	1.08	Similar to Glycosyltransferase QUASIMODO1 (EC 2.4.1.-).							1															1		2	2
Os10g0112100	1.11	Protein of unknown function Cys-rich family protein.																			2					2	1
Os10g0166600	1.11	Cytochrome P450 family protein.																		1				1		2	2
Os10g0194200	1.25	Similar to Mannitol dehydrogenase.																		1			1			2	2
Os10g0200800	1.71	Similar to Phosphatidylinositol glycan synthesis class F protein.																			2					2	1
Os10g0439682	1.71	Hypothetical protein.																			2					2	1
Os10g0451900	1.37	Peptidase S8 and S53, subtilisin, kexin, sedolisin domain containing protein.																			2					2	1
Os10g0512500	1.16	RNA-binding, CRM domain domain containing protein.																		1				1		2	2
Os10g0516000	1.05	Hypothetical protein.																			2					2	1
Os10g0521000	1.37	Similar to TRE1 protein (Fragment).																			2					2	1
Os10g0549550	1.55	Conserved hypothetical protein.																			2					2	1
Os10g0558850	1.34	Hypothetical protein.																			2					2	1
Os11g0176300	1.18	GDP-fucose protein O-fucosyltransferase domain containing protein.																		1			1			2	2
Os11g0208651	1.41	Hypothetical protein.																			2					2	1
Os11g0216000	1.01	Pyruvate kinase family protein.																			2					2	1
Os11g0218200	1.7	Similar to RNApol24.																			2					2	1
Os11g0238400	1.13	Protein of unknown function DUF3475 domain containing protein.																			2					2	1
Os11g0495950	1.21	FAD-linked oxidase, FAD-binding, subdomain 2 domain containing protein.																			2					2	1
Os11g0557500	1.06	Protein kinase, core domain containing protein.																			2					2	1
Os11g0643600	1.3	Hypothetical conserved gene.																			2					2	1
Os11g0649801	1.67	Similar to E3 ubiquitin-protein ligase EL5.							1															1		2	2
Os11g0696900	1.9	Laccase (EC 1.10.3.2).																			2					2	1
Os12g0145200	1.3	Similar to Protein MONOCULM 1.																		1			1			2	2
Os12g0215950	1.18	Similar to Leucine Rich Repeat family protein, expressed.																			2					2	1
Os12g0228400	1.35	Similar to cDNA clone:J033003J10, full insert sequence.																		1				1		2	2
Os12g0263600	1.32	Similar to Isoflavone reductase-like protein 1.																			2					2	1
Os12g0295600	1.68	Similar to predicted protein.							1															1		2	2
Os12g0426750	1.72	Conserved hypothetical protein.																		2						2	1
Os12g0528801	1.82	Hypothetical gene.																			2					2	1
Os12g0576750	2.72	Similar to nucleotide pyrophosphatase/phosphodiesterase.																			2					2	1
Os12g0632700	1.16	Malate dehydrogenase, glyoxysomal precursor (EC 1.1.1.37).							1															1		2	2
Os01g0116250	1.1	Hypothetical protein.							1											1				1		3	3
Os01g0195500	1.45	Translation initiation factor SUI1 domain containing protein.														3										3	1
Os01g0232200	1.88	WD40 repeat domain containing protein.																			2			1		3	2
Os01g0246700	1.08	Similar to WRKY transcription factor 1.														3										3	1
Os01g0311400	1.26	Zinc finger, RING/FYVE/PHD-type domain containing protein.															1							1	1	3	3
Os01g0385400	1.23	Similar to C4-dicarboxylate transporter/malic acid transport protein.														3										3	1
Os01g0511100	1.89	UspA domain containing protein.							1														1	1		3	3
Os01g0655300	1.01	Similar to Trithorax 4 (Fragment).																			2			1		3	2
Os01g0692050	1.01	Conserved hypothetical protein.															1							1	1	3	3
Os01g0705300	1.12	Similar to PDE225/PTAC7.																			2			1		3	2
Os01g0781200	1.26	Similar to Rust resistance protein.														3										3	1
Os01g0795300	1.96	Non-protein coding transcript.														3										3	1
Os01g0798500	1.1	Malate synthase-like family protein.																			2		1			3	2
Os01g0816100	1.6	Similar to NAC domain protein.								1											2					3	2
Os01g0842400	3.54	Similar to Laccase (EC 1.10.3.2).																		1	2					3	2
Os01g0874800	1.13	Similar to DNA polymerase I.							1														1	1		3	3
Os01g0881900	1.58	Leucine-rich repeat, cysteine-containing containing protein.																			2			1		3	2
Os01g0901700	1.33	Similar to emb2421 (embryo defective 2421); monooxygenase/ oxidoreductase.							1														1	1		3	3
Os01g0946700	1.83	Similar to Glucan endo-1,3-beta-glucosidase GV (EC 3.2.1.39).							1											1				1		3	3
Os01g0968800	1.34	Similar to Dehydration responsive element binding protein 1F (DREB1F protein).														3										3	1
Os02g0107900	2.0	Similar to ABC transporter family, cholesterol/phospholipid flippase.									1									1			1			3	3
Os02g0115600	1.29	Nucleic acid-binding, OB-fold-like domain containing protein.							1														1	1		3	3
Os02g0166875	1.92	Hypothetical protein.														3										3	1
Os02g0205500	1.05	Similar to Fatty acid elongase 1.															1							1	1	3	3
Os02g0258800	1.33	Conserved hypothetical protein.															1							1	1	3	3
Os02g0539200	1.2	Zinc finger, RING/FYVE/PHD-type domain containing protein.															1							1	1	3	3
Os02g0570600	1.06	Hypothetical protein.							1											1				1		3	3
Os02g0740500	1.25	Conserved hypothetical protein.														3										3	1
Os02g0754100	1.26	Similar to S1 self-incompatibility locus-linked pollen G211 protein.																		1	2					3	2
Os02g0767150	1.03	Hypothetical gene.																			3					3	1
Os03g0129100	1.37	Seven transmembrane protein MLO2.																			3					3	1
Os03g0174400	1.06	Hypothetical conserved gene.														3										3	1
Os03g0184100	1.58	Conserved hypothetical protein.																			2		1			3	2
Os03g0197300	1.76	Similar to Cupin family protein, expressed.																		1	2					3	2
Os03g0452300	1.3	Ribosomal protein S5, bacterial-type domain containing protein.														3										3	1
Os03g0643300	1.43	Similar to AER123Wp.														3										3	1
Os03g0654700	1.14	Protein of unknown function DUF1637 family protein.																		1	2					3	2
Os03g0712600	1.09	Similar to F-box domain containing protein, expressed.							1	1														1		3	3
Os04g0209200	1.14	Similar to MRP-like ABC transporter.																			3					3	1
Os04g0266700	1.13	Hypothetical conserved gene.							1	1														1		3	3
Os04g0289500	1.33	Allergen V5/Tpx-1-related domain containing protein.															1							1	1	3	3
Os04g0320100	1.06	Coenzyme F420 hydrogenase/dehydrogenase beta subunit.							1											1				1		3	3
Os04g0336600	1.51	Peptidase aspartic, catalytic domain containing protein.																			2		1			3	2
Os04g0469500	1.11	Similar to OSIGBa0124N08.2 protein.							1											1				1		3	3
Os04g0506900	1.15	Similar to OSIGBa0157A06.2 protein.																			3					3	1
Os04g0558700	1.16	Conserved hypothetical protein.																		1	2					3	2
Os04g0596350	1.25	Non-protein coding transcript.																			3					3	1
Os04g0628100	1.06	Similar to Polyubiquitin.																			2			1		3	2
Os04g0661700	1.1	Similar to H0112G12.14 protein.														3										3	1
Os04g0667600	1.01	Heavy metal transport/detoxification protein domain containing protein.																			2		1			3	2
Os04g0668700	1.07	Phosphatidylinositol 3- and 4-kinase, catalytic domain containing protein.																		1	2					3	2
Os04g0677300	2.27	Harpin-induced 1 domain containing protein.																			2			1		3	2
Os05g0196400	1.21	Hypothetical gene.																		3						3	1
Os05g0401200	1.12	Similar to predicted protein.																			3					3	1
Os05g0411200	1.47	Similar to electron carrier/ oxidoreductase.															1							1	1	3	3
Os05g0531100	2.21	Protein of unknown function DUF584 family protein.							1														1	1		3	3
Os05g0560300	1.22	Protein kinase, core domain containing protein.							1											1				1		3	3
Os06g0128700	1.34	Ankyrin repeat domain containing protein.															1							1	1	3	3
Os06g0129650	1.65	Hypothetical protein.																			2			1		3	2
Os06g0146800	1.33	Conserved hypothetical protein.														3										3	1
Os06g0178500	1.35	Isopenicillin N synthase family protein.																			2			1		3	2
Os06g0184000	1.24	Similar to BHLH transcription factor.														3										3	1
Os06g0188950	1.3	Conserved hypothetical protein.						1	1															1		3	3
Os06g0293500	1.11	Conserved hypothetical protein.															1							1	1	3	3
Os06g0493100	1.45	Conserved hypothetical protein.						1	1															1		3	3
Os06g0501900	1.2	Cytochrome P450 family protein.																			3					3	1
Os06g0574100	1.16	Similar to predicted protein.							1											1				1		3	3
Os06g0634300	1.04	Similar to cDNA clone:J023074C15, full insert sequence.																			3					3	1
Os06g0725900	1.82	Similar to Cell division protein ftsH homolog, chloroplast precursor (EC 3.4.24.-) (DS9).														3										3	1
Os06g0726400	1.16	Branching enzyme-I precursor (Starch-branching enzyme I).							1														1	1		3	3
Os07g0153000	1.26	Tify domain containing protein.																		1	2					3	2
Os07g0274700	1.04	HvB12D protein (B12Dg1 protein).																			3					3	1
Os07g0281800	1.61	Similar to Aldehyde oxidase-2.															1							1	1	3	3
Os07g0414700	1.09	Protein of unknown function DUF707 domain containing protein.															1							1	1	3	3
Os07g0419000	3.19	Similar to Cytochrome P450.						1	1															1		3	3
Os07g0505300	1.88	Hypothetical gene.															1							1	1	3	3
Os07g0525900	1.36	Similar to Chalcone synthase.							1														1	1		3	3
Os07g0607700	1.19	Di-trans-poly-cis-decaprenylcistransferase family protein.							1														1	1		3	3
Os07g0650100	1.06	Armadillo-like helical domain containing protein.							1	1														1		3	3
Os07g0673200	1.46	Similar to F22D16.14 protein (RING finger family protein).																		1	2					3	2
Os08g0120000	1.05	Succinate dehydrogenase iron-protein subunit (SDHB).							1														1	1		3	3
Os08g0141400	1.86	Similar to mRNA, clone: RTFL01-03-I20.																			2			1		3	2
Os08g0224300	1.28	Similar to predicted protein.																			2		1			3	2
Os08g0246950	1.46	Hypothetical protein.							1														1	1		3	3
Os08g0253800	1.47	Similar to Cellulose synthase-like family C3 protein (Fragment).						1	1															1		3	3
Os08g0328050	1.64	Hypothetical protein.																			2			1		3	2
Os08g0477100	1.42	Similar to Latex allergen.							1											1				1		3	3
Os09g0250800	1.96	Similar to ABC-2 type transporter family protein.															1							1	1	3	3
Os09g0356200	1.1	Malectin-like carbohydrate-binding domain domain containing protein.															1							1	1	3	3
Os09g0511600	1.04	Glycoside hydrolase, family 1 protein.																		1	2					3	2
Os09g0532000	1.62	TonB box, conserved site domain containing protein.																			3					3	1
Os09g0571033	1.01	Conserved hypothetical protein.						1	1															1		3	3
Os10g0162980	2.37	Similar to Anthocyanidin 5,3-O-glucosyltransferase.														3										3	1
Os10g0345100	1.16	Multi antimicrobial extrusion protein MatE family protein.																			2			1		3	2
Os10g0397500	1.44	Conserved hypothetical protein.																			2			1		3	2
Os10g0407000	1.3	Pectin lyase fold/virulence factor domain containing protein.								1											2					3	2
Os10g0408700	1.15	Hypothetical conserved gene.							1														1	1		3	3
Os10g0414000	1.78	No apical meristem (NAM) protein domain containing protein.																			3					3	1
Os10g0439800	1.81	Similar to H0813E03.1 protein.							1											1				1		3	3
Os10g0464800	2.55	Zinc finger, RING-type domain containing protein.																			3					3	1
Os10g0468500	1.61	Serine/threonine protein kinase-related domain containing protein.							1											1				1		3	3
Os10g0471300	1.01	Similar to Cyanate lyase (CYN).																			2		1			3	2
Os10g0501700	1.17	Similar to Protein Rf1, mitochondrial.														3										3	1
Os10g0513900	1.92	Cytochrome P450 family protein.																			3					3	1
Os10g0518800	1.07	Serine/threonine protein kinase domain containing protein.																			2			1		3	2
Os10g0576900	1.4	NAD(P)-binding domain containing protein.							1											1				1		3	3
Os10g0580500	1.85	Essential protein Yae1, N-terminal domain containing protein.																		1	2					3	2
Os11g0137500	1.08	Transcription factor TFE/TFIIEalpha, HTH domain domain containing protein.																			3					3	1
Os11g0141000	1.02	Similar to PP2A regulatory subunit-like protein.														3										3	1
Os11g0184300	1.81	Beta-glucosidase 30.							1														1	1		3	3
Os11g0206600	1.34	Mitochodrial transcription termination factor-related family protein.														3										3	1
Os11g0461000	1.29	Peptidase S10, serine carboxypeptidase family protein.															1							1	1	3	3
Os11g0490300	1.79	Hypothetical conserved gene.																			3					3	1
Os11g0536000	1.29	Non-protein coding transcript.																		2			1			3	2
Os11g0588300	1.3	Similar to Glutathione transferase AtGST 10 (EC 2.5.1.18).														3										3	1
Os12g0104900	1.05	EF-HAND 2 domain containing protein.																			3					3	1
Os12g0162900	1.05	Hypothetical conserved gene.							1														1	1		3	3
Os12g0283300	1.17	Conserved hypothetical protein.							1														1	1		3	3
Os12g0460400	1.1	Hypothetical conserved gene.																			2			1		3	2
Os12g0497300	1.16	Similar to DNA repair protein RAD51 homolog.							1														1	1		3	3
Os12g0516800	1.05	Hypothetical conserved gene.														3										3	1
Os12g0613600	1.5	Remorin, C-terminal region domain containing protein.															1							1	1	3	3
Os12g0640550	1.13	Hypothetical protein.															1							1	1	3	3
Os01g0192500	1.17	Similar to H0525G02.3 protein.						1	1															2		4	3
Os01g0241000	1.08	Conserved hypothetical protein.								1						3										4	2
Os01g0382900	1.01	Conserved hypothetical protein.														4										4	1
Os01g0583300	1.68	Zinc finger, C2H2, LYAR-type domain containing protein.							1												2			1		4	3
Os01g0679900	1.12	Similar to predicted protein.						1	1											1				1		4	4
Os01g0734000	3.78	Similar to WRKY DNA binding protein.																			3			1		4	2
Os01g0747400	1.12	Protein kinase, core domain containing protein.														3								1		4	2
Os01g0773600	1.26	Glycoside hydrolase, family 47 protein.	1						1	1														1		4	4
Os01g0794400	1.15	Thioredoxin domain 2 containing protein.														3								1		4	2
Os01g0795600	1.33	Conserved hypothetical protein.				1															2			1		4	3
Os01g0962300	1.49	Similar to Vacuolar ATP synthase 16 kDa proteolipid subunit (EC 3.6.3.14).							1											1				2		4	3
Os02g0113200	2.87	Similar to Cytochrome P450-like protein.								1						3										4	2
Os02g0116900	1.19	Similar to 15.9 kDa subunit of RNA polymerase II.																		1	2		1			4	3
Os02g0526400	1.35	Similar to ATP-dependent Clp protease ATP-binding subunit.														3				1						4	2
Os02g0817700	1.06	Similar to 3-ketoacyl-CoA thiolase (Fragment).														4										4	1
Os03g0188200	1.06	Zinc finger, RING/FYVE/PHD-type domain containing protein.														3				1						4	2
Os03g0284800	1.5	Spo11/DNA topoisomerase VI, subunit A family protein.							1										1	1				1		4	4
Os03g0405100	1.13	Ubiquinone biosynthesis protein COQ9 domain containing protein.	1						1	1														1		4	4
Os03g0446200	1.18	Hypothetical conserved gene.																			4					4	1
Os04g0372100	1.18	Similar to OSIGBa0107E14.7 protein.							1											1			1	1		4	4
Os04g0389800	2.29	Similar to OSIGBa0096P03.6 protein.																			3			1		4	2
Os04g0405300	1.31	Similar to Stem secoisolariciresinol dehydrogenase (Fragment).								1						3										4	2
Os04g0546800	1.38	Pathogenesis-related transcriptional factor and ERF domain containing protein.															1						1	1	1	4	4
Os04g0570500	1.35	Cytochrome P450 family protein.																			4					4	1
Os04g0630900	1.17	Similar to H0105C05.3 protein.							1											1			1	1		4	4
Os04g0679800	1.22	Similar to Zinc finger, RING-type.							1											2				1		4	3
Os05g0184250	1.96	Hypothetical protein.														3				1						4	2
Os05g0194500	1.18	Similar to ANAC075.																		1	2		1			4	3
Os05g0235701	1.68	Similar to Geranylgeranyl diphosphate synthase (Fragment).									1										2		1			4	3
Os05g0247100	1.29	Similar to Glycosyl hydrolases family 18.																		1	3					4	2
Os05g0298050	1.85	UDP-glucuronosyl/UDP-glucosyltransferase domain containing protein.														3								1		4	2
Os05g0311801	1.89	Similar to Isopentenyl transferase IPT7.	1						1	1														1		4	4
Os05g0354075	1.47	Conserved hypothetical protein.														3								1		4	2
Os05g0367800	1.93	Similar to Luminal binding protein 2 precursor (BiP2) (Heat shock protein 70 homolog 2).																			4					4	1
Os05g0399300	3.58	Similar to Chitinase.														3								1		4	2
Os06g0553800	1.93	Cupredoxin domain containing protein.																			2			2		4	2
Os06g0578700	1.76	von Willebrand factor, type A domain containing protein.																			4					4	1
Os06g0684000	1.23	Similar to FAD-dependent pyridine nucleotide-disulphide oxidoreductase.														3								1		4	2
Os07g0139000	1.57	Putative zinc finger CCCH domain-containing protein 48.							1											1				2		4	3
Os07g0162400	1.69	Alpha/beta hydrolase fold-3 domain containing protein.											1								2		1			4	3
Os07g0529000	2.19	Similar to Isocitrate lyase (Fragment).	1						1	1														1		4	4
Os07g0551400	1.16	Rossmann-like alpha/beta/alpha sandwich fold domain containing protein.														3				1						4	2
Os07g0551600	1.17	Similar to Cellulose synthase-like CslF9.							1												2			1		4	3
Os07g0614600	1.05	Transmembrane receptor, eukaryota domain containing protein.							1												2			1		4	3
Os08g0191900	1.41	Pentatricopeptide repeat domain containing protein.							1												2			1		4	3
Os08g0335500	1.32	Hypothetical conserved gene.									1									2			1			4	3
Os08g0399300	1.32	Hypothetical conserved gene.										1									2			1		4	3
Os08g0529300	1.55	Hypothetical conserved gene.							1	1												1		1		4	4
Os08g0561700	1.23	Similar to Superoxide dismutase.																		1	2		1			4	3
Os09g0416800	1.1	Similar to CCR4-NOT transcription complex subunit 7 (CCR4-associated factor 1).							1											1			1	1		4	4
Os09g0420000	1.24	Hypothetical conserved gene.																		1	2			1		4	3
Os10g0477200	1.12	Pentatricopeptide repeat domain containing protein.																		1	3					4	2
Os10g0515900	1.26	Cytochrome P450 family protein.														3								1		4	2
Os11g0214700	1.67	Plant disease resistance response protein domain containing protein.														3							1			4	2
Os12g0141500	1.32	Hypothetical conserved gene.														3								1		4	2
Os12g0178600	2.19	Similar to dehydration-responsive protein-related.																			2		1	1		4	3
Os12g0225100	1.02	Similar to RNA binding protein.														3								1		4	2
Os12g0487500	1.7	Hypothetical conserved gene.														4										4	1
Os12g0596800	1.07	Zinc finger, LIM-type domain containing protein.														3							1			4	2
Os12g0605800	1.14	Similar to 3-methylcrotonyl CoA carboxylase biotin-containing subunit (Fragment).							1											2				1		4	3
Os12g0626500	1.43	Similar to late embryogenesis abundant protein D-34.															1							2	1	4	3
Os12g0629300	1.65	Similar to Thaumatin-like protein.																			4					4	1
Os01g0109300	1.05	Similar to predicted protein.														3					2					5	2
Os01g0138900	1.33	Mandelate racemase/muconate lactonizing enzyme family protein.																		1	3			1		5	3
Os01g0253900	1.59	Similar to triacylglycerol lipase.								1						3								1		5	3
Os01g0263600	1.01	U5 snRNP-associated 102 kDa protein (U5-102 kDa protein).							1											2			1	1		5	4
Os01g0386500	1.82	Conserved hypothetical protein.														3					2					5	2
Os01g0598200	1.7	Similar to Calcineurin B-like protein 8.														3					2					5	2
Os01g0615100	1.75	Similar to Substilin /chymotrypsin-like inhibitor (Proteinase inhibitor).														3					2					5	2
Os01g0644200	1.21	Similar to Little protein 1.																			3			2		5	2
Os02g0168100	1.13	Similar to 4-hydroxyphenylpyruvate dioxygenase.							1												2		1	1		5	4
Os02g0530100	1.13	Copper chaperone homolog CCH.								1						3								1		5	3
Os02g0705400	1.44	Similar to Pathogen induced protein 2-4.							1												3			1		5	3
Os02g0705500	1.68	Helix-loop-helix DNA-binding domain containing protein.							1	1											2			1		5	4
Os02g0724100	1.29	Conserved hypothetical protein.								1										1	3					5	3
Os03g0180900	2.19	Tify domain containing protein.														5										5	1
Os03g0679000	1.2	Vacuolar import and degradation protein Vid24 domain containing protein.																			3		1	1		5	3
Os04g0393100	2.0	Similar to OSIGBa0145N07.8 protein.							1												2		1	1		5	4
Os04g0511200	1.78	EFA27 for EF hand, abscisic acid, 27kD.														3					2					5	2
Os05g0276100	1.31	Similar to Na+/H+ exchangeing protein-like (Cation/H+ exchanger).														3					2					5	2
Os06g0147400	1.02	Conserved hypothetical protein.														3					2					5	2
Os06g0154400	1.4	Domain of unknown function DUF676, lipase-like domain containing protein.														3				1				1		5	3
Os07g0622700	2.11	Alpha/beta hydrolase fold-1 domain containing protein.							1	1											2			1		5	4
Os07g0633200	1.08	Similar to SC35-like splicing factor SCL30a, 30a kD.																		1	3			1		5	3
Os08g0371200	1.44	Carotenoid oxygenase domain containing protein.							1							3								1		5	3
Os09g0467200	1.13	Similar to Glutathione S-transferase GST 23 (EC 2.5.1.18) (Fragment).														3					2					5	2
Os10g0542266	1.43	Hypothetical gene.														4				1						5	2
Os11g0152025	1.7	Conserved hypothetical protein.														3					2					5	2
Os11g0245400	1.51	Protein of unknown function DUF1685 domain containing protein.						1	1											1			1	1		5	5
Os11g0668300	1.59	Hypothetical conserved gene.																			4			1		5	2
Os12g0572700	1.41	Exostosin-like domain containing protein.							1												2		1	1		5	4
Os12g0640200	2.43	Similar to Cytochrome P450 family protein, expressed.														3					2					5	2
Os01g0201600	1.44	Virulence factor, pectin lyase fold family protein.							1							3							1	1		6	4
Os01g0383700	1.17	Similar to LEC14B protein.														3					3					6	2
Os01g0501000	1.07	Conserved hypothetical protein.							1	1											2	1		1		6	5
Os01g0593100	1.05	Similar to ZCW7.														4								2		6	2
Os01g0615050	1.62	Proteinase inhibitor I13, potato inhibitor I family protein.														3					3					6	2
Os01g0758450	1.09	Hypothetical protein.														3					3					6	2
Os03g0251350	1.39	Histone-fold domain containing protein.														4					2					6	2
Os03g0351700	1.62	Conserved hypothetical protein.														3					3					6	2
Os03g0710500	1.08	Similar to Luminal binding protein.														3	1							1	1	6	4
Os03g0724300	1.28	Tyrosine protein kinase domain containing protein.														3					3					6	2
Os03g0829200	1.68	Similar to Soluble epoxide hydrolase.														3					3					6	2
Os03g0830400	2.85	PGPS/D12.														3					2			1		6	3
Os03g0832600	1.11	Similar to Galactokinase (EC 2.7.1.6) (Galactose kinase).														4				1				1		6	3
Os04g0115700	2.41	Conserved hypothetical protein.																		2	4					6	2
Os04g0518400	1.14	Similar to Phenylalanine ammonia-lyase (Fragment).														3					2			1		6	3
Os04g0609525	1.01	Hypothetical protein.														3				1	2					6	3
Os05g0562300	1.04	Similar to DnaJ-like protein.														3					2			1		6	3
Os06g0569500	1.37	Similar to Ent-kaurene oxidase 1 (Fragment).														4					2					6	2
Os07g0127500	1.59	Similar to PR-1a pathogenesis related protein (Hv-1a) precursor.														4					2					6	2
Os07g0182100	1.54	Similar to Tryptophan synthase alpha chain.														3					2			1		6	3
Os07g0534100	1.01	Protein kinase, catalytic domain domain containing protein.														3					3					6	2
Os07g0635500	1.89	Similar to Cytochrome P450.														4					2					6	2
Os08g0447900	1.04	Similar to Adenylyl cyclase associated protein.														3				1	2					6	3
Os08g0456000	1.41	Hypothetical gene.							1								1						1	2	1	6	5
Os08g0485400	1.7	Similar to 2-nitropropane dioxygenase-like protein.														3				1	2					6	3
Os09g0110300	1.18	Putative cyclase family protein.														3	1							1	1	6	4
Os09g0396900	1.47	Protein of unknown function DUF125, transmembrane family protein.														3				1	2					6	3
Os10g0332300	1.28	UDP-glucuronosyl/UDP-glucosyltransferase domain containing protein.							1												3		1	1		6	4
Os10g0442100	1.4	Similar to Phosphoglycerate kinase.														3					2			1		6	3
Os10g0463800	1.14	Similar to mRNA, clone: RTFL01-15-D07.														3					3					6	2
Os10g0564800	1.35	Similar to Calcineurin B-like protein 1.							1											1	2		1	1		6	5
Os11g0175500	1.01	Zinc finger, RING/FYVE/PHD-type domain containing protein.							1							3				1				1		6	4
Os11g0707000	1.21	Ribulose-bisphosphate carboxylase activase (EC 6.3.4.-) (Fragments).							1	1											2			2		6	4
Os12g0100500	1.06	Alpha/beta hydrolase family protein.														3	1							1	1	6	4
Os12g0176800	1.06	Similar to Heterochromatin protein (Fragment).														4					2					6	2
Os12g0230600	1.58	Protein of unknown function DUF1685 family protein.							1											1	2		1	1		6	5
Os12g0268000	1.85	Similar to Cytochrome P450 71A1 (EC 1.14.-.-) (CYPLXXIA1) (ARP-2).														3					3					6	2
Os12g0291100	1.2	Similar to Ribulose bisphosphate carboxylase small chain.							2												2			2		6	3
Os01g0223800	1.05	Hypothetical conserved gene.														4				1	2					7	3
Os01g0954000	1.37	NADPH-dependent FMN reductase family protein.														4					2			1		7	3
Os02g0630100	1.01	ABC-2 type transporter domain containing protein.														4					3					7	2
Os03g0233000	1.53	Protein of unknown function DUF607 family protein.														3	1			1				1	1	7	5
Os03g0269700	2.2	Protein of unknown function DUF604 family protein.														3					3			1		7	3
Os03g0844000	1.01	Pentatricopeptide repeat domain containing protein.														3					4					7	2
Os04g0201800	1.24	Similar to H0512B01.7 protein.														3	1							2	1	7	4
Os04g0561500	2.22	Similar to Prolyl endopeptidase (EC 3.4.21.26) (Post-proline cleaving enzyme) (PE).														4					2			1		7	3
Os05g0163700	1.11	Similar to Acyl-coenzyme A oxidase 4 peroxisomal (EC 1.3.3.6) (AOX 4).								1						3					3					7	3
Os05g0198200	1.16	Thioredoxin fold domain containing protein.														4					3					7	2
Os05g0324700	1.05	Conserved hypothetical protein.														3					4					7	2
Os05g0438500	1.01	Similar to Soluble inorganic pyrophosphatase (EC 3.6.1.1) (Pyrophosphate phospho- hydrolase).														3					3			1		7	3
Os06g0618000	1.3	Nse4 domain containing protein.														3				1	3					7	3
Os07g0218200	3.8	Similar to terpene synthase 7.							1											1	2		2	1		7	5
Os07g0548100	1.2	Hypothetical conserved gene.														3				2	2					7	3
Os07g0667100	1.35	Glycoside hydrolase, family 14 protein.									1									1	4		1			7	4
Os08g0238700	1.64	Conserved hypothetical protein.	1						1	1											3			1		7	5
Os09g0463900	1.55	Similar to DNA binding protein.							1							3			1	1				1		7	5
Os10g0423501	1.05	Conserved hypothetical protein.							1							3				1			1	1		7	5
Os10g0478750	1.96	Hypothetical protein.							1							3								3		7	3
Os10g0514901	1.16	Similar to Cytochrome P450 family protein.														3					2			2		7	3
Os12g0197400	1.41	Similar to chloroplast outer envelope protein 86.														3				1	2			1		7	4
Os12g0557800	1.72	Pentatricopeptide repeat domain containing protein.														3				1	3					7	3
Os01g0246400	1.42	Similar to Low molecular mass early light-inducible protein HV90, chloroplast precursor (ELIP).							1											3	2			2		8	4
Os01g0876400	1.26	Hypothetical conserved gene.														4					3		1			8	3
Os03g0331600	1.08	Uncharacterised protein family Ycf54 domain containing protein.							1							3					2		1	1		8	5
Os03g0333100	1.14	Protein of unknown function DUF663 domain containing protein.							1	1											5			1		8	4
Os03g0383800	1.12	Nucleotide-binding, alpha-beta plait domain containing protein.														3	1				2			1	1	8	5
Os03g0770100	1.09	Conserved hypothetical protein.														3				1	3			1		8	4
Os04g0459500	1.01	Similar to GADPH (383 AA) (Fragment).														4				1	3					8	3
Os05g0163900	1.26	Helix-loop-helix DNA-binding domain containing protein.							1							3				1	2			1		8	5
Os06g0139400	1.13	Conserved hypothetical protein.						1	1							3								3		8	4
Os06g0296450	1.5	Hypothetical protein.							1							4								3		8	3
Os07g0431160	1.72	Similar to Thionin-like peptide.														4					4					8	2
Os09g0554000	1.1	Similar to Mitochondrial phosphate transporter.														3				1	2			2		8	4
Os10g0491000	2.37	Plant Basic Secretory Protein family protein.	2						2	2														2		8	4
Os10g0567100	1.76	Similar to Chlorophyll b synthase (Fragment).														4					3			1		8	3
Os01g0199300	1.33	Similar to lachrymatory factor synthase.														4	1			2				1	1	9	5
Os01g0256500	1.34	Similar to ZnI.							1							4					2		1	1		9	5
Os01g0280200	1.01	IQ motif, EF-hand binding site domain containing protein.						1	1							3					3			1		9	5
Os01g0839100	2.26	Zinc finger, C2H2 domain containing protein.														5				2	2					9	3
Os02g0749700	2.65	Similar to cDNA, clone: J065097H05, full insert sequence.														3				4	2					9	3
Os03g0188500	1.39	Glutelin family protein.														3				2	2			2		9	4
Os06g0527201	1.02	Hypothetical gene.							1							3				1	2		1	1		9	6
Os07g0476401	1.35	Similar to K-exchanger-like protein.						1	1							3				1				3		9	5
Os09g0482550	1.35	Late embryogenesis abundant protein, LEA-18 domain containing protein.														3	2							2	2	9	4
Os10g0146901	1.46	Hypothetical protein.														6					2			1		9	3
Os11g0249400	1.49	Similar to Polygalacturonase family protein, expressed.														3				1	4			1		9	4
Os01g0670500	1.35	Conserved hypothetical protein.						1	1							3					3			2		10	5
Os03g0820500	1.29	Similar to WCOR719.	1						1	1						3					3			1		10	6
Os08g0150700	1.5	Cyclin-like F-box domain containing protein.														4				1	2			3		10	4
Os08g0412800	1.76	Protein of unknown function DUF1262 family protein.							1							3					4		1	1		10	5
Os11g0160100	1.27	Zinc finger, RING/FYVE/PHD-type domain containing protein.	1						2	1						3								3		10	5
Os01g0793800	1.46	Conserved hypothetical protein.							1							4				1	4			1		11	5
Os07g0127700	1.53	Similar to Pathogenesis-related protein class 1.							1							6					2			2		11	4
Os07g0212400	1.16	Transposase, Ptta/En/Spm, plant domain containing protein.								1						4					4			2		11	4
Os02g0114300	1.02	Hypothetical protein.								2						8								2		12	3
Os04g0142100	1.28	Similar to Salt responsive protein 2.							2	1						4					2		1	2		12	6
Os04g0379800	1.01	Conserved hypothetical protein.														4				2	5			1		12	4
Os06g0127800	1.43	GAI-RGA-SCR (GRAS) family protein, Brassinosteroid signaling														3	1			1	4			2	1	12	6
Os09g0434600	1.22	Similar to glycosyltransferase family protein 2.			1			2	2							4								3		12	5
Os10g0343500	1.05	Transposase, Ptta/En/Spm, plant domain containing protein.														6					5			1		12	3
Os11g0154900	1.88	Similar to DNA-binding factor of bZIP class (Fragment).														5				1	4			2		12	4
Os12g0240900	2.76	Similar to Eugenol O-methyltransferase.							2							3					3		2	2		12	5
Os01g0884300	1.2	No apical meristem (NAM) protein domain containing protein.														4				1	5			3		13	4
Os03g0791300	1.29	Similar to blue copper protein.							1							6					2			4		13	4
Os05g0438800	1.1	Similar to Actin 1.							1							5				1	4			2		13	5
Os08g0408500	1.12	Pathogenesis-related transcriptional factor and ERF domain containing protein.										1				4				2	4			2		13	5
Os04g0212700	1.22	Similar to Histone H2A.	1						3	1						3		1			2			3		14	7
Os07g0627500	1.48	Hypothetical conserved gene.						1	2	1						5				2	2			2		15	7
Os03g0126600	1.11	Conserved hypothetical protein.						1	2							6					2			5		16	5
Os08g0199200	1.21	Conserved hypothetical protein.						1	2							6				1	2		1	5		18	7
gogal of occurences (number of genes)			9	2	1	1	1	16	118	38	6	3	3	8	2	154	29	3	2	226	272	2	67	293	29
